# Supplementary material for: 3,5-Dimethyl-2,6-di­phenyl­piperidine
Source: Acta Crystallogr Sect E Struct Rep Online. 2014 Mar 8;70(Pt 4):o404. doi: 10.1107/S160053681400470X (PMC3998580; doi:10.1107/S160053681400470X)
Supplement: Supplementary file 1 [file e-70-0o404-sup1.cif]

##############################################################################
#                                                                            #
# This CIF contains the data in a paper accepted for publication in          #
# Acta Crystallographica Section E. It conforms to the requirements of       #
# Notes for Authors for Acta Crystallographica Section E, and has been       #
# peer reviewed under the auspices of the IUCr Commission on Journals.       #
#                                                                            #
# Full details of the Crystallographic Information File format               #
# are given in the paper "The Crystallographic Information File (CIF):       #
# a New Standard Archive File for Crystallography" by S. R. Hall, F. H.      #
# Allen and I. D. Brown [Acta Cryst. (1991), A47, 655-685].                  #
#                                                                            #
# The current version of the core CIF dictionary is obtainable from          #
# ftp://ftp.iucr.org/pub/cif_core.dic.                                       #
#                                                                            #
# Software is freely available for graphical display of the structure(s)     #
# in this CIF. For information consult the CIF software page                 #
# http://www.iucr.org/resources/cif/software.                                #
#                                                                            #
# This file may be used for bona fide research purposes within the           #
# scientific community so long as proper attribution is given to the journal # 
# article from which it was obtained.                                        #
#                                                                            #
##############################################################################
data_I
_database_code_depnum_ccdc_archive 'CCDC 989359'
_audit_creation_method     SHELXL-97
_chemical_name_systematic
;
<i>c</i>-3,<i>t</i>-5-Dimethyl-<i>r</i>-2,<i>c</i>-6-diphenylpiperidine
;
_chemical_name_common     ?
_chemical_formula_moiety     'C19 H23 N'
_chemical_formula_sum     'C19 H23 N'
_chemical_formula_iupac     'C19 H23 N'
_chemical_formula_weight     265.38
_chemical_melting_point     ?
_symmetry_cell_setting     orthorhombic
_symmetry_space_group_name_H-M     'I b a 2'
_symmetry_space_group_name_Hall     'I 2 -2 c'
loop_
    _symmetry_equiv_pos_as_xyz
    'x, y, z'
    '-x, -y, z'
    '-x, y, z+1/2'
    'x, -y, z+1/2'
    'x+1/2, y+1/2, z+1/2'
    '-x+1/2, -y+1/2, z+1/2'
    '-x+1/2, y+1/2, z+1'
    'x+1/2, -y+1/2, z+1'
_cell_length_a     10.1689(8)
_cell_length_b     43.141(3)
_cell_length_c     7.2658(5)
_cell_angle_alpha     90.00
_cell_angle_beta     90.00
_cell_angle_gamma     90.00
_cell_volume     3187.5(4)
_cell_formula_units_Z     8
_cell_measurement_reflns_used     ?
_cell_measurement_theta_min     ?
_cell_measurement_theta_max     ?
_cell_measurement_temperature     293(2)
_exptl_crystal_description     block
_exptl_crystal_colour     colourless
_exptl_crystal_size_max     0.35
_exptl_crystal_size_mid     0.30
_exptl_crystal_size_min     0.25
_exptl_crystal_density_diffrn     1.106
_exptl_crystal_density_meas     ?
_exptl_crystal_density_method     'not measured'
_exptl_crystal_F_000     1152
_exptl_absorpt_coefficient_mu     0.063
_exptl_absorpt_correction_type     multi-scan
_exptl_absorpt_process_details     '(SADABS; Bruker, 2004)'
_exptl_absorpt_correction_T_min     0.978
_exptl_absorpt_correction_T_max     0.984
_exptl_special_details     ?
_diffrn_ambient_temperature     293(2)
_diffrn_radiation_type     MoK\a
_diffrn_radiation_wavelength     0.71073
_diffrn_radiation_source     'fine-focus sealed tube'
_diffrn_radiation_monochromator     graphite
_diffrn_measurement_device_type     'Bruker Kappa APEXII CCD'
_diffrn_measurement_method     '\w and \f scan'
_diffrn_detector_area_resol_mean     ?
_diffrn_reflns_number     8658
_diffrn_reflns_av_R_equivalents     0.0218
_diffrn_reflns_av_sigmaI/netI     0.0321
_diffrn_reflns_theta_min     0.94
_diffrn_reflns_theta_max     28.34
_diffrn_reflns_theta_full     28.34
_diffrn_measured_fraction_theta_max     0.994
_diffrn_measured_fraction_theta_full     0.994
_diffrn_reflns_limit_h_min     -9
_diffrn_reflns_limit_h_max     13
_diffrn_reflns_limit_k_min     -57
_diffrn_reflns_limit_k_max     45
_diffrn_reflns_limit_l_min     -9
_diffrn_reflns_limit_l_max     9
_diffrn_standards_number     ?
_diffrn_standards_interval_count     ?
_diffrn_standards_interval_time     ?
_diffrn_standards_decay_%     ?
_refine_special_details
;
Refinement of <i>F</i>^2^ against ALL reflections. The weighted <i>R</i>-factor
<i>wR</i> and goodness of fit <i>S</i> are based on <i>F</i>^2^, conventional
<i>R</i>-factors <i>R</i> are based on <i>F</i>, with <i>F</i> set to zero for
negative <i>F</i>^2^. The threshold expression of <i>F</i>^2^ >
\s(<i>F</i>^2^) is used only for calculating <i>R</i>-factors(gt) <i>etc</i>.
and is not relevant to the choice of reflections for refinement.
<i>R</i>-factors based on <i>F</i>^2^ are statistically about twice as large
as those based on <i>F</i>, and <i>R</i>- factors based on ALL data will be
even larger.
;
_reflns_number_total     3900
_reflns_number_gt     2652
_reflns_threshold_expression     I>2sigma(I)
_refine_ls_structure_factor_coef     Fsqd
_refine_ls_matrix_type     full
_refine_ls_R_factor_all     0.0788
_refine_ls_R_factor_gt     0.0512
_refine_ls_wR_factor_gt     0.1722
_refine_ls_wR_factor_ref     0.2156
_refine_ls_goodness_of_fit_ref     0.776
_refine_ls_restrained_S_all     0.776
_refine_ls_number_reflns     3900
_refine_ls_number_parameters     181
_refine_ls_number_restraints     1
_refine_ls_hydrogen_treatment     constr
_refine_ls_weighting_scheme     calc
_refine_ls_weighting_details
                 'calc w=1/[\s^2^(Fo^2^)+(0.2000P)^2^] where P=(Fo^2^+2Fc^2^)/3'
_atom_sites_solution_hydrogens     geom
_atom_sites_solution_primary     direct
_atom_sites_solution_secondary     difmap
_refine_ls_shift/su_max     0.000
_refine_ls_shift/su_mean     0.000
_refine_diff_density_max     0.222
_refine_diff_density_min     -0.235
_refine_ls_extinction_method     none
_refine_ls_extinction_coef     ?
loop_
    _atom_type_symbol
    _atom_type_description
    _atom_type_scat_dispersion_real
    _atom_type_scat_dispersion_imag
    _atom_type_scat_source
    'C' 'C' 0.0033 0.0016
                         'International Tables Vol C Tables 4.2.6.8 and 6.1.1.4'
    'H' 'H' 0.0000 0.0000
                         'International Tables Vol C Tables 4.2.6.8 and 6.1.1.4'
    'N' 'N' 0.0061 0.0033
                         'International Tables Vol C Tables 4.2.6.8 and 6.1.1.4'
_computing_data_collection     'APEX2 (Bruker, 2004)'
_computing_cell_refinement     'APEX2 and SAINT (Bruker, 2004)'
_computing_data_reduction     'SAINT and XPREP (Bruker, 2004)'
_computing_structure_solution     'SIR92 (Altomare <i>et al.</i>, 1993)'
_computing_structure_refinement     'SHELXL97 (Sheldrick, 2008)'
_computing_molecular_graphics
 'ORTEP-3 for Windows (Farrugia, 2012) and Mercury (Macrae <i>et al.</i>, 2008)'
_computing_publication_material     'SHELXL97 (Sheldrick, 2008)'
loop_
    _atom_site_type_symbol
    _atom_site_label
    _atom_site_fract_x
    _atom_site_fract_y
    _atom_site_fract_z
    _atom_site_U_iso_or_equiv
    _atom_site_adp_type
    _atom_site_calc_flag
    _atom_site_refinement_flags
    _atom_site_occupancy
    _atom_site_symmetry_multiplicity
    _atom_site_disorder_assembly
    _atom_site_disorder_group
    C C1 0.2691(3) 0.31401(6) 0.3689(4) 0.0682(6) Uani d . 1 1 . .
    H H1 0.3282 0.3302 0.3853 0.082 Uiso calc R 1 1 . .
    C C2 0.2822(3) 0.28735(6) 0.4756(5) 0.0776(7) Uani d . 1 1 . .
    H H2 0.3496 0.2857 0.5614 0.093 Uiso calc R 1 1 . .
    C C3 0.1939(3) 0.26338(6) 0.4524(5) 0.0800(8) Uani d . 1 1 . .
    H H3 0.2025 0.2453 0.5211 0.096 Uiso calc R 1 1 . .
    C C4 0.0933(3) 0.26627(6) 0.3277(4) 0.0763(7) Uani d . 1 1 . .
    H H4 0.0329 0.2503 0.3138 0.092 Uiso calc R 1 1 . .
    C C5 0.0812(2) 0.29289(5) 0.2223(3) 0.0661(6) Uani d . 1 1 . .
    H H5 0.0121 0.2946 0.1391 0.079 Uiso calc R 1 1 . .
    C C6 0.1706(2) 0.31695(5) 0.2394(3) 0.0562(5) Uani d . 1 1 . .
    C C7 0.1597(2) 0.34446(5) 0.1132(3) 0.0573(5) Uani d . 1 1 . .
    H H7 0.0660 0.3479 0.0886 0.069 Uiso calc R 1 1 . .
    C C8 0.2284(2) 0.33925(6) -0.0733(3) 0.0670(6) Uani d . 1 1 . .
    H H8 0.1847 0.3219 -0.1349 0.080 Uiso calc R 1 1 . .
    C C9 0.2068(3) 0.36835(7) -0.1906(4) 0.0779(7) Uani d . 1 1 . .
    H H9A 0.2541 0.3660 -0.3058 0.093 Uiso calc R 1 1 . .
    H H9B 0.1140 0.3701 -0.2194 0.093 Uiso calc R 1 1 . .
    C C10 0.2518(3) 0.39803(6) -0.0974(4) 0.0702(7) Uani d . 1 1 . .
    H H10 0.3471 0.3968 -0.0789 0.084 Uiso calc R 1 1 . .
    C C11 0.1862(2) 0.40069(5) 0.0914(4) 0.0635(6) Uani d . 1 1 . .
    H H11 0.0910 0.4027 0.0734 0.076 Uiso calc R 1 1 . .
    C C12 0.2343(2) 0.42859(5) 0.1987(4) 0.0662(6) Uani d . 1 1 . .
    C C13 0.1532(3) 0.45364(6) 0.2290(6) 0.0918(10) Uani d . 1 1 . .
    H H13 0.0681 0.4535 0.1821 0.110 Uiso calc R 1 1 . .
    C C14 0.1971(4) 0.47910(6) 0.3290(8) 0.1080(13) Uani d . 1 1 . .
    H H14 0.1413 0.4958 0.3498 0.130 Uiso calc R 1 1 . .
    C C15 0.3227(4) 0.47958(7) 0.3968(6) 0.1008(12) Uani d . 1 1 . .
    H H15 0.3521 0.4965 0.4651 0.121 Uiso calc R 1 1 . .
    C C16 0.4041(4) 0.45530(6) 0.3639(5) 0.0914(9) Uani d . 1 1 . .
    H H16 0.4902 0.4559 0.4070 0.110 Uiso calc R 1 1 . .
    C C17 0.3604(3) 0.42965(7) 0.2667(4) 0.0780(7) Uani d . 1 1 . .
    H H17 0.4168 0.4130 0.2474 0.094 Uiso calc R 1 1 . .
    C C18 0.2231(5) 0.42606(9) -0.2189(6) 0.1090(12) Uani d . 1 1 . .
    H H18A 0.2522 0.4446 -0.1579 0.163 Uiso calc R 1 1 . .
    H H18B 0.1303 0.4274 -0.2414 0.163 Uiso calc R 1 1 . .
    H H18C 0.2688 0.4239 -0.3338 0.163 Uiso calc R 1 1 . .
    C C19 0.3720(3) 0.33137(7) -0.0545(5) 0.0794(8) Uani d . 1 1 . .
    H H19A 0.4097 0.3285 -0.1745 0.119 Uiso calc R 1 1 . .
    H H19B 0.3813 0.3126 0.0154 0.119 Uiso calc R 1 1 . .
    H H19C 0.4167 0.3480 0.0075 0.119 Uiso calc R 1 1 . .
    N N1 0.21151(19) 0.37261(4) 0.1973(3) 0.0599(5) Uani d . 1 1 . .
    H H1A 0.2533 0.3727 0.3002 0.072 Uiso calc R 1 1 . .
loop_
    _atom_site_aniso_label
    _atom_site_aniso_U_11
    _atom_site_aniso_U_22
    _atom_site_aniso_U_33
    _atom_site_aniso_U_12
    _atom_site_aniso_U_13
    _atom_site_aniso_U_23
    C1 0.0619(13) 0.0621(12) 0.0804(17) -0.0039(9) -0.0054(12) -0.0084(12)
    C2 0.0826(18) 0.0710(15) 0.0793(18) 0.0082(13) -0.0061(14) -0.0033(14)
    C3 0.097(2) 0.0625(14) 0.0808(18) 0.0029(13) 0.0222(16) -0.0044(13)
    C4 0.0858(17) 0.0669(14) 0.0760(16) -0.0181(12) 0.0179(15) -0.0179(13)
    C5 0.0602(12) 0.0750(13) 0.0630(12) -0.0131(10) 0.0065(11) -0.0173(11)
    C6 0.0497(10) 0.0601(11) 0.0588(11) -0.0007(8) 0.0057(9) -0.0152(10)
    C7 0.0464(9) 0.0628(11) 0.0628(13) -0.0018(8) -0.0011(10) -0.0086(10)
    C8 0.0657(15) 0.0756(14) 0.0598(13) -0.0068(11) 0.0001(11) -0.0185(11)
    C9 0.0816(16) 0.0959(18) 0.0561(13) -0.0100(14) -0.0074(12) -0.0069(13)
    C10 0.0691(14) 0.0829(16) 0.0587(14) -0.0036(12) -0.0055(11) 0.0032(12)
    C11 0.0549(11) 0.0617(13) 0.0740(14) 0.0011(9) -0.0030(12) -0.0011(11)
    C12 0.0715(14) 0.0552(11) 0.0721(15) -0.0054(10) 0.0068(13) -0.0006(11)
    C13 0.0821(17) 0.0632(14) 0.130(3) -0.0011(12) 0.012(2) -0.0039(17)
    C14 0.126(3) 0.0569(15) 0.141(3) -0.0040(16) 0.025(3) -0.0173(19)
    C15 0.132(3) 0.0689(18) 0.102(2) -0.0337(18) 0.016(2) -0.0117(17)
    C16 0.099(2) 0.0863(18) 0.089(2) -0.0260(16) -0.0070(18) -0.0075(15)
    C17 0.0792(16) 0.0765(15) 0.0784(17) -0.0010(13) -0.0083(14) -0.0101(13)
    C18 0.138(3) 0.107(3) 0.081(2) -0.005(2) -0.019(2) 0.026(2)
    C19 0.0694(16) 0.0872(17) 0.0817(17) 0.0035(13) 0.0160(14) -0.0152(14)
    N1 0.0650(11) 0.0579(10) 0.0569(11) -0.0023(7) -0.0026(9) -0.0064(9)
_geom_special_details
;
All e.s.d.'s (except the e.s.d. in the dihedral angle between two l.s. planes)
are estimated using the full covariance matrix. The cell e.s.d.'s are taken
into account individually in the estimation of e.s.d.'s in distances, angles
and torsion angles; correlations between e.s.d.'s in cell parameters are only
used when they are defined by crystal symmetry. An approximate (isotropic)
treatment of cell e.s.d.'s is used for estimating e.s.d.'s involving l.s.
planes.
;
loop_
    _geom_bond_atom_site_label_1
    _geom_bond_atom_site_label_2
    _geom_bond_site_symmetry_2
    _geom_bond_distance
    _geom_bond_publ_flag
    C1 C6 . 1.380(4) ?
    C1 C2 . 1.394(4) ?
    C1 H1 . 0.9300 ?
    C2 C3 . 1.380(4) ?
    C2 H2 . 0.9300 ?
    C3 C4 . 1.372(5) ?
    C3 H3 . 0.9300 ?
    C4 C5 . 1.386(4) ?
    C4 H4 . 0.9300 ?
    C5 C6 . 1.385(3) ?
    C5 H5 . 0.9300 ?
    C6 C7 . 1.504(3) ?
    C7 N1 . 1.458(3) ?
    C7 C8 . 1.541(3) ?
    C7 H7 . 0.9800 ?
    C8 C19 . 1.506(4) ?
    C8 C9 . 1.533(4) ?
    C8 H8 . 0.9800 ?
    C9 C10 . 1.519(4) ?
    C9 H9A . 0.9700 ?
    C9 H9B . 0.9700 ?
    C10 C18 . 1.525(4) ?
    C10 C11 . 1.530(4) ?
    C10 H10 . 0.9800 ?
    C11 N1 . 1.458(3) ?
    C11 C12 . 1.516(4) ?
    C11 H11 . 0.9800 ?
    C12 C17 . 1.374(4) ?
    C12 C13 . 1.378(4) ?
    C13 C14 . 1.391(5) ?
    C13 H13 . 0.9300 ?
    C14 C15 . 1.369(6) ?
    C14 H14 . 0.9300 ?
    C15 C16 . 1.356(5) ?
    C15 H15 . 0.9300 ?
    C16 C17 . 1.386(4) ?
    C16 H16 . 0.9300 ?
    C17 H17 . 0.9300 ?
    C18 H18A . 0.9600 ?
    C18 H18B . 0.9600 ?
    C18 H18C . 0.9600 ?
    C19 H19A . 0.9600 ?
    C19 H19B . 0.9600 ?
    C19 H19C . 0.9600 ?
    N1 H1A . 0.8600 ?
loop_
    _geom_angle_atom_site_label_1
    _geom_angle_atom_site_label_2
    _geom_angle_atom_site_label_3
    _geom_angle_site_symmetry_1
    _geom_angle_site_symmetry_3
    _geom_angle
    _geom_angle_publ_flag
    C6 C1 C2 . . 121.6(2) ?
    C6 C1 H1 . . 119.2 ?
    C2 C1 H1 . . 119.2 ?
    C3 C2 C1 . . 119.2(3) ?
    C3 C2 H2 . . 120.4 ?
    C1 C2 H2 . . 120.4 ?
    C4 C3 C2 . . 119.8(3) ?
    C4 C3 H3 . . 120.1 ?
    C2 C3 H3 . . 120.1 ?
    C3 C4 C5 . . 120.5(2) ?
    C3 C4 H4 . . 119.8 ?
    C5 C4 H4 . . 119.8 ?
    C6 C5 C4 . . 120.8(2) ?
    C6 C5 H5 . . 119.6 ?
    C4 C5 H5 . . 119.6 ?
    C1 C6 C5 . . 118.0(2) ?
    C1 C6 C7 . . 122.80(19) ?
    C5 C6 C7 . . 119.2(2) ?
    N1 C7 C6 . . 112.05(18) ?
    N1 C7 C8 . . 109.02(19) ?
    C6 C7 C8 . . 112.79(19) ?
    N1 C7 H7 . . 107.6 ?
    C6 C7 H7 . . 107.6 ?
    C8 C7 H7 . . 107.6 ?
    C19 C8 C9 . . 112.0(2) ?
    C19 C8 C7 . . 113.1(2) ?
    C9 C8 C7 . . 107.7(2) ?
    C19 C8 H8 . . 107.9 ?
    C9 C8 H8 . . 107.9 ?
    C7 C8 H8 . . 107.9 ?
    C10 C9 C8 . . 113.5(2) ?
    C10 C9 H9A . . 108.9 ?
    C8 C9 H9A . . 108.9 ?
    C10 C9 H9B . . 108.9 ?
    C8 C9 H9B . . 108.9 ?
    H9A C9 H9B . . 107.7 ?
    C9 C10 C18 . . 110.7(3) ?
    C9 C10 C11 . . 109.4(2) ?
    C18 C10 C11 . . 112.1(3) ?
    C9 C10 H10 . . 108.2 ?
    C18 C10 H10 . . 108.2 ?
    C11 C10 H10 . . 108.2 ?
    N1 C11 C12 . . 109.3(2) ?
    N1 C11 C10 . . 109.5(2) ?
    C12 C11 C10 . . 112.3(2) ?
    N1 C11 H11 . . 108.5 ?
    C12 C11 H11 . . 108.5 ?
    C10 C11 H11 . . 108.5 ?
    C17 C12 C13 . . 118.4(3) ?
    C17 C12 C11 . . 120.8(2) ?
    C13 C12 C11 . . 120.8(3) ?
    C12 C13 C14 . . 120.7(3) ?
    C12 C13 H13 . . 119.7 ?
    C14 C13 H13 . . 119.7 ?
    C15 C14 C13 . . 120.0(3) ?
    C15 C14 H14 . . 120.0 ?
    C13 C14 H14 . . 120.0 ?
    C16 C15 C14 . . 119.6(3) ?
    C16 C15 H15 . . 120.2 ?
    C14 C15 H15 . . 120.2 ?
    C15 C16 C17 . . 120.7(3) ?
    C15 C16 H16 . . 119.6 ?
    C17 C16 H16 . . 119.6 ?
    C12 C17 C16 . . 120.6(3) ?
    C12 C17 H17 . . 119.7 ?
    C16 C17 H17 . . 119.7 ?
    C10 C18 H18A . . 109.5 ?
    C10 C18 H18B . . 109.5 ?
    H18A C18 H18B . . 109.5 ?
    C10 C18 H18C . . 109.5 ?
    H18A C18 H18C . . 109.5 ?
    H18B C18 H18C . . 109.5 ?
    C8 C19 H19A . . 109.5 ?
    C8 C19 H19B . . 109.5 ?
    H19A C19 H19B . . 109.5 ?
    C8 C19 H19C . . 109.5 ?
    H19A C19 H19C . . 109.5 ?
    H19B C19 H19C . . 109.5 ?
    C11 N1 C7 . . 114.0(2) ?
    C11 N1 H1A . . 123.0 ?
    C7 N1 H1A . . 123.0 ?
loop_
    _geom_torsion_atom_site_label_1
    _geom_torsion_atom_site_label_2
    _geom_torsion_atom_site_label_3
    _geom_torsion_atom_site_label_4
    _geom_torsion_site_symmetry_1
    _geom_torsion_site_symmetry_2
    _geom_torsion_site_symmetry_3
    _geom_torsion_site_symmetry_4
    _geom_torsion
    _geom_torsion_publ_flag
    C6 C1 C2 C3 . . . . -0.5(4) ?
    C1 C2 C3 C4 . . . . -1.2(5) ?
    C2 C3 C4 C5 . . . . 1.2(4) ?
    C3 C4 C5 C6 . . . . 0.6(4) ?
    C2 C1 C6 C5 . . . . 2.2(4) ?
    C2 C1 C6 C7 . . . . -175.6(2) ?
    C4 C5 C6 C1 . . . . -2.3(3) ?
    C4 C5 C6 C7 . . . . 175.7(2) ?
    C1 C6 C7 N1 . . . . -30.0(3) ?
    C5 C6 C7 N1 . . . . 152.2(2) ?
    C1 C6 C7 C8 . . . . 93.5(3) ?
    C5 C6 C7 C8 . . . . -84.3(2) ?
    N1 C7 C8 C19 . . . . 67.8(3) ?
    C6 C7 C8 C19 . . . . -57.4(3) ?
    N1 C7 C8 C9 . . . . -56.5(2) ?
    C6 C7 C8 C9 . . . . 178.34(19) ?
    C19 C8 C9 C10 . . . . -69.9(3) ?
    C7 C8 C9 C10 . . . . 55.1(3) ?
    C8 C9 C10 C18 . . . . -178.0(3) ?
    C8 C9 C10 C11 . . . . -54.1(3) ?
    C9 C10 C11 N1 . . . . 54.0(3) ?
    C18 C10 C11 N1 . . . . 177.1(2) ?
    C9 C10 C11 C12 . . . . 175.7(2) ?
    C18 C10 C11 C12 . . . . -61.2(3) ?
    N1 C11 C12 C17 . . . . 52.2(3) ?
    C10 C11 C12 C17 . . . . -69.6(3) ?
    N1 C11 C12 C13 . . . . -128.4(3) ?
    C10 C11 C12 C13 . . . . 109.8(3) ?
    C17 C12 C13 C14 . . . . -1.2(5) ?
    C11 C12 C13 C14 . . . . 179.4(3) ?
    C12 C13 C14 C15 . . . . 0.7(6) ?
    C13 C14 C15 C16 . . . . 0.8(7) ?
    C14 C15 C16 C17 . . . . -1.8(6) ?
    C13 C12 C17 C16 . . . . 0.2(5) ?
    C11 C12 C17 C16 . . . . 179.6(3) ?
    C15 C16 C17 C12 . . . . 1.3(5) ?
    C12 C11 N1 C7 . . . . 175.44(19) ?
    C10 C11 N1 C7 . . . . -61.1(3) ?
    C6 C7 N1 C11 . . . . -171.69(18) ?
    C8 C7 N1 C11 . . . . 62.7(2) ?
loop_
    _geom_hbond_atom_site_label_D
    _geom_hbond_atom_site_label_H
    _geom_hbond_atom_site_label_A
    _geom_hbond_site_symmetry_A
    _geom_hbond_distance_DH
    _geom_hbond_distance_HA
    _geom_hbond_distance_DA
    _geom_hbond_angle_DHA
    C5 H5 Cg1 3_554 0.93 2.90 3.187(2) 170
    C18 H18C Cg2 1_554 0.96 2.99 3.762(5) 139
data_New_Global_Publ_Block
_journal_date_recd_electronic     2014-02-27
_journal_date_accepted     2014-03-01
_journal_name_full     'Acta Crystallographica, Section E'
_journal_year     2014
_journal_volume     70
_journal_issue      4
_journal_page_first     o404
_journal_page_last     o404
_journal_paper_category     QO
_journal_paper_doi     10.1107/S160053681400470X
_journal_coeditor_code     SU2706
_publ_contact_author_name     'G. Usha'
_publ_contact_author_address
;
PG and Research Department of Physics
Queen Mary's College
Chennai-4
Tamilnadu
India
;
_publ_contact_author_email     'guqmc@yahoo.com'
_publ_contact_author_fax     ?
_publ_contact_author_phone     '9150761514'
_publ_section_title
;
3,5-Dimethyl-2,6-diphenylpiperidine
;
loop_
    _publ_author_name
    _publ_author_address
    'Sathya, S.'
;
PG and Research Department of Physics
Queen Mary's College
Chennai-4
Tamilnadu
India
;
    'Prathebha, K.'
;
PG and Research Department of Physics
Queen Mary's College
Chennai-4
Tamilnadu
India
;
    'Usha, G.'
;
PG and Research Department of Physics
Queen Mary's College
Chennai-4
Tamilnadu
India
;
    'Abdul Basheer, S.'
;
PG and Research Department of Chemistry
Government Arts College
Coimbatore 641 018
Tamilnadu
India
;
    'Ponnuswamy, S.'
;
PG and Research Department of Chemistry
Government Arts College
Coimbatore 641 018
Tamilnadu
India
;
