# Supplementary material for: 3,5-Dimethyl-2,6-di­phenyl­piperidine
Source: Acta Crystallogr Sect E Struct Rep Online. 2014 Mar 8;70(Pt 4):o404. doi: 10.1107/S160053681400470X (PMC3998580; doi:10.1107/S160053681400470X)
Supplement: Supplementary file 2 [file e-70-0o404-Isup2.hkl]

#
# h,k,l, Fc-squared, Fo-squared, sigma(Fo-squared) and status flag
#
data_I
_shelx_title ' USHA35DMP in Iba2'
_shelx_refln_list_code          4
_shelx_F_calc_maximum      423.34
_exptl_crystal_F_000      1152.00
_reflns_d_resolution_high  0.7485
 
loop_
 _symmetry_equiv_pos_as_xyz
 'x, y, z'
 '-x, -y, z'
 '-x, y, z+1/2'
 'x, -y, z+1/2'
 'x+1/2, y+1/2, z+1/2'
 '-x+1/2, -y+1/2, z+1/2'
 '-x+1/2, y+1/2, z+1'
 'x+1/2, -y+1/2, z+1'
 
_cell_length_a    10.1689
_cell_length_b    43.1408
_cell_length_c     7.2658
_cell_angle_alpha  90.000
_cell_angle_beta   90.000
_cell_angle_gamma  90.000
 
_shelx_F_squared_multiplier     1.000
 
loop_
 _refln_index_h
 _refln_index_k
 _refln_index_l
 _refln_F_squared_calc
 _refln_F_squared_meas
 _refln_F_squared_sigma
 _refln_observed_status
   2   1  -9       44.51       54.25      5.57 o
   4   1  -9        1.94        5.35      4.80 o
   1   2  -9       23.84       30.01      5.04 o
   3   2  -9        3.60        0.00      3.82 o
   5   2  -9        0.13       -4.36      5.40 o
   2   3  -9        4.38        6.11      4.41 o
   4   3  -9        4.81        1.09      4.41 o
   1   4  -9       24.38       24.50      4.71 o
   3   4  -9       44.53       50.34      6.49 o
   5   4  -9        9.99        7.63      6.17 o
   2   5  -9        5.24       10.18      5.04 o
   4   5  -9        0.36       -3.75      4.99 o
   1   6  -9        5.58        2.75      4.59 o
   3   6  -9        7.66        3.70      4.59 o
   2   7  -9        6.23       13.45      5.04 o
   4   7  -9        6.28       13.08      6.17 o
   1   8  -9       14.50       18.02      8.72 o
   3   8  -9        0.24       -2.82      4.32 o
   2   9  -9        0.38       -0.55      5.40 o
   4   9  -9        1.74        2.18      5.74 o
   1  10  -9        3.39       -1.64      5.40 o
   3  10  -9        3.52       -3.49      5.74 o
   2  11  -9        4.19       10.90      6.17 o
   4  11  -9        6.88       12.57      6.52 o
   1  12  -9        0.35       -0.55      5.40 o
   3  12  -9        1.94        9.20      9.27 o
   2  13  -9        3.17       -4.83      7.09 o
   4  13  -9        6.08        1.64      7.09 o
   1  14  -9        2.39       -4.97      4.97 o
   3  14  -9        4.83        4.58     15.27 o
   2  15  -9        1.60        7.41      5.74 o
   1  16  -9        4.08       13.15      8.18 o
   3  16  -9        2.50        3.34      5.74 o
   2  17  -9        1.61       -0.55      6.17 o
   1  18  -9        3.40        3.93      6.54 o
   2  19  -9        0.82        2.11      5.74 o
   1  20  -9        1.90        1.53      5.74 o
   0   0  -8       98.79       93.77     10.90 o
   2   0  -8       23.30       16.36      5.40 o
   4   0  -8       58.50       53.32      7.29 o
   6   0  -8       12.17        8.72      7.63 o
   1   1  -8       13.64       14.04      3.65 o
   3   1  -8       34.18       31.56      4.48 o
   5   1  -8       17.76       20.76      4.20 o
   7   1  -8       28.10       29.44      9.81 o
   0   2  -8       89.44       99.54     11.99 o
   2   2  -8       11.62       14.74      3.65 o
   4   2  -8        7.33        8.45      3.82 o
   6   2  -8        2.36        4.36      7.63 o
   1   3  -8       14.34        9.69      3.51 o
   3   3  -8        5.81        9.06      3.51 o
   5   3  -8       18.58       19.68      4.80 o
   7   3  -8       40.08       39.25      9.81 o
   0   4  -8       52.22       46.28      6.52 o
   2   4  -8       40.64       36.02      5.20 o
   4   4  -8       27.52       26.55      4.36 o
   6   4  -8       36.84       52.34      9.81 o
   1   5  -8        8.83        7.51      3.51 o
   3   5  -8       27.19       28.98      4.20 o
   5   5  -8       15.64       10.90      6.17 o
   7   5  -8        0.13       -6.54      6.54 o
   0   6  -8       12.63        6.04      4.97 o
   2   6  -8        2.69        1.77      3.10 o
   4   6  -8        1.58        5.80      6.86 o
   6   6  -8        8.67        1.09      6.54 o
   1   7  -8        9.08        7.38      3.51 o
   3   7  -8        0.94        1.82      3.78 o
   5   7  -8       27.63       27.86      7.63 o
   7   7  -8        8.07        8.72      7.63 o
   0   8  -8      120.20      133.30     19.63 o
   2   8  -8       30.35       31.42      5.04 o
   4   8  -8        0.29       -2.18      4.63 o
   6   8  -8        6.32       13.52      5.74 o
   1   9  -8       12.53        7.41      3.96 o
   3   9  -8       25.66       27.41      4.80 o
   5   9  -8        7.63        0.78      6.00 o
   7   9  -8       13.80       23.99      8.72 o
   0  10  -8       34.53       31.62      9.81 o
   2  10  -8       31.72       40.38      5.22 o
   4  10  -8       20.13       19.63      6.17 o
   6  10  -8        5.27       14.72      6.17 o
   1  11  -8       17.75       16.79      5.74 o
   3  11  -8       30.17       23.05      5.87 o
   5  11  -8        7.55        3.27      5.40 o
   7  11  -8        2.33        6.54      7.63 o
   0  12  -8       18.48       19.63      8.72 o
   2  12  -8        7.35        3.79      4.23 o
   4  12  -8        2.90       -3.19      4.97 o
   6  12  -8       15.82       23.75      7.09 o
   1  13  -8        1.24       -2.01      4.97 o
   3  13  -8        0.85        2.68      4.97 o
   5  13  -8        2.59        0.55      5.40 o
   7  13  -8        2.28        1.09      7.63 o
   0  14  -8       14.15       26.17      8.72 o
   2  14  -8       20.95        7.63      5.23 o
   4  14  -8       25.17       20.78      6.52 o
   6  14  -8       14.05        7.85      9.81 o
   1  15  -8        1.87        6.54      5.40 o
   3  15  -8       24.33       26.40      8.72 o
   5  15  -8       17.60       20.87      8.72 o
   0  16  -8        5.55       -3.27      6.54 o
   2  16  -8        9.81       19.63      6.17 o
   4  16  -8       11.72       19.06     10.36 o
   6  16  -8        2.82       -1.26      4.97 o
   1  17  -8        4.94       -1.17      4.97 o
   3  17  -8        4.09        9.16      5.74 o
   5  17  -8        5.37       11.92      5.74 o
   0  18  -8        1.26        8.72      7.63 o
   2  18  -8        0.98        2.01      4.97 o
   4  18  -8        3.94        0.55      5.40 o
   6  18  -8        1.96        5.60      6.00 o
   1  19  -8        9.09        8.29      6.54 o
   3  19  -8       18.32       11.99      5.40 o
   5  19  -8        5.27        1.56      5.23 o
   0  20  -8       48.02       39.25     10.90 o
   2  20  -8       23.50       26.55      6.52 o
   4  20  -8       17.01       13.79      6.54 o
   6  20  -8        6.55        1.53      5.74 o
   1  21  -8        1.85       -3.77      6.54 o
   3  21  -8        7.43        6.32      9.27 o
   5  21  -8       17.43       18.41      6.81 o
   0  22  -8       15.70        9.81      7.63 o
   2  22  -8       16.51       21.36      6.52 o
   4  22  -8        5.29       -1.25      5.23 o
   1  23  -8        6.61        5.23      5.74 o
   3  23  -8        3.92        1.02      7.09 o
   5  23  -8        3.05        4.23      6.02 o
   0  24  -8       35.81       38.16     10.90 o
   2  24  -8       31.48       26.70      8.72 o
   4  24  -8        4.55       10.36      6.17 o
   1  25  -8        0.89        2.62      9.81 o
   3  25  -8        3.42       12.54      7.09 o
   0  26  -8       15.48       16.36      8.72 o
   2  26  -8        8.97       18.66      7.09 o
   4  26  -8        0.40        2.73     15.81 o
   1  27  -8        4.09        3.34      8.18 o
   3  27  -8       10.79        2.33      5.74 o
   0  28  -8       37.77       44.70     11.99 o
   2  28  -8        7.18       16.90      6.94 o
   1  29  -8        3.47        7.18      6.52 o
   3  29  -8        5.46       10.66      7.09 o
   0  30  -8       97.35      147.20     17.45 o
   2  30  -8       26.90       22.44     17.45 o
   1  31  -8        2.17        0.00      6.52 o
   0  32  -8        7.50        5.45      9.81 o
   2   1  -7       43.48       40.07      5.19 o
   4   1  -7       50.43       46.09      4.36 o
   6   1  -7       19.17       19.08      5.40 o
   8   1  -7       32.71       26.06      5.74 o
   1   2  -7      589.71      542.41     13.70 o
   3   2  -7      205.78      214.73      7.34 o
   5   2  -7      223.90      239.53     10.71 o
   7   2  -7       54.52       46.21      6.52 o
   9   2  -7        2.55        5.45      7.63 o
   2   3  -7       19.72       13.61      3.39 o
   4   3  -7      158.80      147.74      6.39 o
   6   3  -7       48.09       37.69      6.17 o
   8   3  -7        1.58        1.09      6.54 o
   1   4  -7       53.80       54.62      4.36 o
   3   4  -7       20.55       23.70      3.65 o
   5   4  -7        1.56        7.69      3.96 o
   7   4  -7        1.83        2.18      4.63 o
   9   4  -7        3.72       13.08      8.72 o
   2   5  -7      103.87      106.46      5.57 o
   4   5  -7       35.48       30.49      4.06 o
   6   5  -7       36.14       33.85      5.74 o
   8   5  -7       13.15       21.81      7.63 o
   1   6  -7        2.37        0.27      2.73 o
   3   6  -7       48.89       55.89      5.04 o
   5   6  -7        3.78       -0.41      3.53 o
   7   6  -7       18.35        5.45      6.54 o
   9   6  -7        4.55        8.72      7.63 o
   2   7  -7       18.73       17.88      3.62 o
   4   7  -7        5.65        1.78      2.96 o
   6   7  -7        1.37        5.20      4.97 o
   8   7  -7        8.38       13.08      7.63 o
   1   8  -7      194.14      218.46      9.13 o
   3   8  -7       20.21       22.70      5.19 o
   5   8  -7        6.43        2.73      4.63 o
   7   8  -7        2.45        3.27      6.54 o
   9   8  -7        5.37       15.27      8.72 o
   2   9  -7       33.70       31.60      4.41 o
   4   9  -7       17.53       32.25     10.90 o
   6   9  -7       18.62       18.60      6.02 o
   8   9  -7        8.99       14.17      7.63 o
   1  10  -7      104.56      105.27      5.36 o
   3  10  -7       29.77       30.61      4.41 o
   5  10  -7       11.20       13.42      4.97 o
   7  10  -7        0.46        5.45      7.63 o
   9  10  -7        6.56        9.81      7.63 o
   2  11  -7       22.33       17.64      4.32 o
   4  11  -7        9.68       14.43      4.97 o
   6  11  -7        1.99       -3.27      4.63 o
   8  11  -7       16.56       20.72      8.72 o
   1  12  -7       25.72       26.95      3.60 o
   3  12  -7        2.77        0.30      4.19 o
   5  12  -7       12.85       18.07      7.09 o
   7  12  -7       14.46       20.72      8.72 o
   2  13  -7       19.01        9.38      4.78 o
   4  13  -7        0.74       -3.85      3.85 o
   6  13  -7        0.33       -3.82      4.63 o
   8  13  -7        7.73        6.54      7.63 o
   1  14  -7       16.77       18.29      3.96 o
   3  14  -7        8.71       -0.30      4.19 o
   5  14  -7       15.22       22.64      5.74 o
   7  14  -7       11.43       18.54      7.63 o
   2  15  -7        4.11        6.88      3.53 o
   4  15  -7        9.29        3.27      4.63 o
   6  15  -7        1.34       -1.34      4.97 o
   8  15  -7       11.34       -2.18      6.54 o
   1  16  -7        2.44        3.27      4.63 o
   3  16  -7       12.33       16.90      5.40 o
   5  16  -7       32.14       25.12      6.17 o
   7  16  -7        1.17       -2.18      6.54 o
   2  17  -7       62.10       61.44      7.29 o
   4  17  -7       28.28       28.16      6.17 o
   6  17  -7        7.10        2.18      5.23 o
   8  17  -7        0.28       -6.54      6.54 o
   1  18  -7        2.88       -0.40      4.36 o
   3  18  -7       73.73       89.98     16.90 o
   5  18  -7        0.99        2.18      4.97 o
   7  18  -7        0.66       -6.54      6.54 o
   2  19  -7       46.12       55.58     10.90 o
   4  19  -7       17.99       29.34      6.52 o
   6  19  -7        1.91        2.91      5.74 o
   8  19  -7        1.44       15.27      7.63 o
   1  20  -7        3.11        6.54      4.97 o
   3  20  -7       58.67       53.49     10.90 o
   5  20  -7       14.49       21.88      6.02 o
   7  20  -7        3.10        1.16      5.74 o
   2  21  -7        8.53        8.18      5.40 o
   4  21  -7       22.14       29.97     15.81 o
   6  21  -7        1.07       -1.56      7.09 o
   8  21  -7        3.35        6.54      8.72 o
   1  22  -7       29.60       38.19      6.94 o
   3  22  -7       25.22       21.81      6.17 o
   5  22  -7        3.25        4.91      5.40 o
   7  22  -7       13.17       13.45      6.81 o
   2  23  -7        7.25        8.10      8.18 o
   4  23  -7       24.11       24.37      7.09 o
   6  23  -7       16.93        7.92      5.74 o
   1  24  -7       30.89       37.81      6.94 o
   3  24  -7        3.47        8.72      5.45 o
   5  24  -7       28.93       46.65      7.71 o
   7  24  -7       11.88        8.66      8.18 o
   2  25  -7        2.75        3.27      4.97 o
   4  25  -7        0.85       10.39      7.63 o
   6  25  -7       14.45       10.33      6.52 o
   1  26  -7       15.83       24.05      6.17 o
   3  26  -7       21.99       16.36      6.17 o
   5  26  -7        7.60        6.83      5.74 o
   7  26  -7       10.15       21.58      7.29 o
   2  27  -7       20.42       24.82      6.17 o
   4  27  -7        0.49       -1.34      4.97 o
   6  27  -7       21.75       27.72     11.99 o
   1  28  -7       14.61       20.17      6.17 o
   3  28  -7        2.07       -2.18      8.72 o
   5  28  -7        2.18        1.09      5.74 o
   2  29  -7       22.66       19.05      6.52 o
   4  29  -7        1.18        5.25      6.02 o
   6  29  -7       16.03        9.00      6.02 o
   1  30  -7        7.94       16.68      6.52 o
   3  30  -7       25.51       29.99      6.94 o
   5  30  -7        0.29        0.55      7.09 o
   2  31  -7       27.89       34.30      7.71 o
   4  31  -7        0.01       -1.09      6.17 o
   1  32  -7       16.98       17.45      6.52 o
   3  32  -7       27.82       28.86      7.29 o
   5  32  -7        8.74        8.72      6.94 o
   2  33  -7       21.89       18.90      6.81 o
   4  33  -7       26.21       37.64      8.07 o
   1  34  -7       24.21       17.99      6.94 o
   3  34  -7       21.47       17.99      6.94 o
   2  35  -7        6.62       -4.36      6.17 o
   4  35  -7        3.53        2.95      6.52 o
   1  36  -7       34.66       38.62      8.07 o
   3  36  -7       32.84       45.90      8.48 o
   2  37  -7       22.29       20.17      6.94 o
   1  38  -7       13.36        6.80      6.52 o
   2  39  -7       11.32       18.54      9.81 o
   0   0  -6      429.19      318.38     15.27 o
   2   0  -6      135.35      126.86     11.45 o
   4   0  -6       86.48       90.98      6.52 o
   6   0  -6      239.63      239.88     14.17 o
   8   0  -6        5.09       -1.09      5.45 o
  10   0  -6       30.03       32.71      8.72 o
   1   1  -6        1.63       -0.50      2.03 o
   3   1  -6        4.53        1.72      2.29 o
   5   1  -6        9.73        8.59      3.32 o
   7   1  -6        5.11        4.96      4.19 o
   9   1  -6        6.24        7.09      4.63 o
   0   2  -6      151.65      143.17      7.29 o
   2   2  -6       46.16       45.16      3.82 o
   4   2  -6        2.64        2.67      2.41 o
   6   2  -6        8.00       -3.63      8.18 o
   8   2  -6        7.62       12.54      4.63 o
  10   2  -6        0.74       -1.27      7.63 o
   1   3  -6       63.02       55.72      3.65 o
   3   3  -6      101.31       83.63      4.48 o
   5   3  -6       86.50       84.05      5.60 o
   7   3  -6        5.65       -2.73      3.85 o
   9   3  -6        4.62        4.36      4.63 o
   0   4  -6      247.46      175.93      9.81 o
   2   4  -6       68.95       56.52      3.82 o
   4   4  -6      127.41      142.95      5.70 o
   6   4  -6       30.60       31.82      4.97 o
   8   4  -6        9.55       11.00      4.91 o
  10   4  -6        3.54        2.18      6.54 o
   1   5  -6       22.87       29.56      2.96 o
   3   5  -6       22.57       28.08      3.10 o
   5   5  -6       28.57       23.18      3.96 o
   7   5  -6        5.93       -0.55      3.85 o
   9   5  -6        3.90        4.36      6.54 o
   0   6  -6       15.68       31.95      4.19 o
   2   6  -6        6.49        5.20      2.55 o
   4   6  -6       15.68       14.96      3.10 o
   6   6  -6       10.02       13.98      4.19 o
   8   6  -6       32.15       38.87      5.74 o
  10   6  -6        5.46       14.17      7.63 o
   1   7  -6       28.13       28.49      2.96 o
   3   7  -6       57.62       65.21      4.06 o
   5   7  -6       39.95       51.09      4.85 o
   7   7  -6       16.97       11.45      7.09 o
   9   7  -6        5.11        9.81      7.63 o
   0   8  -6      342.31      304.12     16.36 o
   2   8  -6       21.59       17.99      2.84 o
   4   8  -6       36.48       42.49      6.42 o
   6   8  -6       20.54       14.82      3.84 o
   8   8  -6        6.28       17.45      7.63 o
  10   8  -6        0.80       -2.18      6.54 o
   1   9  -6        6.62        7.01      2.64 o
   3   9  -6       11.53       12.09      2.96 o
   5   9  -6        6.43        9.88      3.53 o
   7   9  -6       31.27       27.26      7.63 o
   9   9  -6        1.39        0.00      6.54 o
   0  10  -6      274.22      267.50     11.45 o
   2  10  -6       43.20       41.54      3.60 o
   4  10  -6        3.01        3.45      3.02 o
   6  10  -6       18.39       17.11      4.97 o
   8  10  -6        8.44        8.72      6.54 o
  10  10  -6       10.04        3.27      7.63 o
   1  11  -6       56.40       65.68      4.06 o
   3  11  -6       63.85       77.75      4.31 o
   5  11  -6       85.51       97.59      7.71 o
   7  11  -6       31.39       34.89      8.72 o
   9  11  -6        7.20        5.45      7.63 o
   0  12  -6      746.58      697.22     18.01 o
   2  12  -6      268.63      242.07      7.56 o
   4  12  -6      132.83      121.14     11.99 o
   6  12  -6        3.46       -1.98      9.81 o
   8  12  -6        0.67        0.00      6.54 o
  10  12  -6        0.65       -4.36      7.63 o
   1  13  -6       61.14       55.78      3.87 o
   3  13  -6       49.70       44.17      6.17 o
   5  13  -6       67.42       55.38      7.63 o
   7  13  -6        5.53       10.90      6.54 o
   9  13  -6       18.46       22.90      8.72 o
   0  14  -6      210.93      224.12      9.43 o
   2  14  -6      265.02      263.68      8.96 o
   4  14  -6       53.71       60.05      6.94 o
   6  14  -6       28.48       25.15      5.40 o
   8  14  -6        6.49        4.36      6.54 o
  10  14  -6        3.73        4.36      7.63 o
   1  15  -6       54.02       49.51      4.80 o
   3  15  -6      127.74      114.86      8.48 o
   5  15  -6      137.23      134.70     16.36 o
   7  15  -6       37.70       33.80      8.72 o
   9  15  -6        0.70       -5.45      5.45 o
   0  16  -6      429.93      455.38     16.90 o
   2  16  -6      233.21      237.12     11.16 o
   4  16  -6       68.85       73.35      7.29 o
   6  16  -6       20.88       16.36      5.23 o
   8  16  -6        0.14       -2.18      6.54 o
   1  17  -6       34.51       32.23      4.32 o
   3  17  -6       29.79       28.02      5.74 o
   5  17  -6       13.56        9.09      4.44 o
   7  17  -6       77.16       77.42     10.90 o
   9  17  -6       11.65       -3.27      7.63 o
   0  18  -6      122.11      115.58     11.99 o
   2  18  -6       54.05       55.44      6.52 o
   4  18  -6       10.97       12.33      4.97 o
   6  18  -6        5.13        8.18      6.00 o
   8  18  -6        3.76        2.18      6.54 o
   1  19  -6       78.33       80.48      7.29 o
   3  19  -6       60.39       59.99      6.94 o
   5  19  -6        5.06        4.86      4.97 o
   7  19  -6       86.20       80.69     10.90 o
   9  19  -6       18.88       34.89      9.81 o
   0  20  -6      178.70      175.55     13.08 o
   2  20  -6      146.58      109.48      9.27 o
   4  20  -6       64.43       57.84      7.29 o
   6  20  -6       50.04       44.73      6.94 o
   8  20  -6        4.54       -1.09      7.63 o
   1  21  -6       67.13       67.59      6.94 o
   3  21  -6      181.09      199.18     16.90 o
   5  21  -6       46.02       53.41      7.29 o
   7  21  -6       44.68       45.80      9.81 o
   9  21  -6       25.81       13.08      8.72 o
   0  22  -6      122.35      125.39     11.99 o
   2  22  -6       32.08       37.17      6.54 o
   4  22  -6       12.41       17.20      7.63 o
   6  22  -6       66.66       52.02      7.29 o
   8  22  -6       13.19        8.72      7.63 o
   1  23  -6       37.78       38.16      6.17 o
   3  23  -6      113.37      114.71     11.99 o
   5  23  -6       67.19       52.20      7.29 o
   7  23  -6        0.30       -4.70      4.97 o
   9  23  -6        2.76       -4.36      7.63 o
   0  24  -6       45.20       41.43      8.72 o
   2  24  -6      122.90      115.62      8.48 o
   4  24  -6       42.29       42.63      8.18 o
   6  24  -6       31.33       24.69      6.17 o
   8  24  -6       22.55       16.36      7.63 o
   1  25  -6        3.17        0.30      8.72 o
   3  25  -6       11.11       12.41      4.97 o
   5  25  -6        3.18        3.43      6.54 o
   7  25  -6        5.35        4.91      7.09 o
   0  26  -6       10.87        9.81      7.63 o
   2  26  -6       30.56       27.90      6.17 o
   4  26  -6       27.45       17.66      5.74 o
   6  26  -6       16.54       15.27      5.74 o
   8  26  -6       10.34       15.27      8.72 o
   1  27  -6       18.66       21.59      5.40 o
   3  27  -6       44.59       47.15      9.27 o
   5  27  -6       26.85       15.77      5.74 o
   7  27  -6        3.66        2.02     11.99 o
   0  28  -6       27.69       20.72      8.72 o
   2  28  -6        9.35        0.99      4.19 o
   4  28  -6       16.01       17.74      5.74 o
   6  28  -6        0.46        1.93      4.97 o
   8  28  -6        2.38        2.18      7.63 o
   1  29  -6       48.78       50.86      7.09 o
   3  29  -6       29.91       29.15      6.17 o
   5  29  -6        6.91        8.72      5.40 o
   7  29  -6        4.38        0.15      5.74 o
   0  30  -6       51.60       50.16      9.81 o
   2  30  -6       15.55       24.99      6.17 o
   4  30  -6       17.98       11.45      5.40 o
   6  30  -6        3.95       -2.73      9.27 o
   1  31  -6       15.87        5.96      4.97 o
   3  31  -6        6.73        2.10      4.97 o
   5  31  -6        3.50        3.82      5.40 o
   7  31  -6        0.72       -2.91      5.74 o
   0  32  -6       17.97        1.09      6.54 o
   2  32  -6       18.70       25.26      6.54 o
   4  32  -6       21.58       18.20      7.09 o
   6  32  -6        0.84       -5.40      5.40 o
   1  33  -6       17.32       10.90      5.40 o
   3  33  -6       23.27       23.99      9.81 o
   5  33  -6        4.87        2.62      9.81 o
   7  33  -6       14.26       12.54      6.17 o
   0  34  -6       34.33       40.34      9.81 o
   2  34  -6       20.64       22.44      8.18 o
   4  34  -6       12.38        7.27      5.74 o
   6  34  -6        5.91        0.55      5.40 o
   1  35  -6       16.15       11.45      5.40 o
   3  35  -6       21.75       19.63      6.17 o
   5  35  -6        2.43        5.96      5.74 o
   0  36  -6       27.21       31.62      9.81 o
   2  36  -6        2.51        0.17      4.97 o
   4  36  -6        5.76        7.92      5.74 o
   6  36  -6       33.82       41.36     14.17 o
   1  37  -6        2.48        6.00      5.40 o
   3  37  -6        5.58        2.73      5.40 o
   5  37  -6        4.29        4.91      6.17 o
   0  38  -6       15.44        3.27      7.63 o
   2  38  -6        6.64        7.94      5.45 o
   4  38  -6        0.16        1.09      5.40 o
   1  39  -6        0.98       -3.82      5.40 o
   3  39  -6        5.94        9.89      7.09 o
   5  39  -6        3.26       -1.45      5.74 o
   0  40  -6       16.91       20.72      8.72 o
   2  40  -6       12.59       13.63      6.17 o
   4  40  -6        7.52        1.82      5.74 o
   1  41  -6        1.96       -2.18      5.40 o
   3  41  -6       13.64       11.45      6.17 o
   0  42  -6        3.48       13.08      8.72 o
   2  42  -6        2.09       -4.91      5.40 o
   1  43  -6        0.16        5.96      5.74 o
   3  43  -6        0.25        3.82      6.17 o
   0  44  -6       12.29       16.36      9.81 o
   2  44  -6        0.30       -4.91      5.40 o
   1  45  -6        0.35        2.33      6.00 o
   2   1  -5      182.15      184.08      5.45 o
   4   1  -5       88.71       79.84      4.06 o
   6   1  -5       41.53       35.51      4.63 o
   8   1  -5       27.11       22.95      4.63 o
  10   1  -5       20.21       18.54      5.40 o
   1   2  -5       70.07       69.13      3.39 o
   3   2  -5       58.26       62.22      3.93 o
   5   2  -5      166.90      177.08      6.64 o
   7   2  -5      114.45      110.14      6.94 o
   9   2  -5       51.89       44.73      6.17 o
  11   2  -5       17.25       18.54      5.74 o
   2   3  -5       46.59       49.11      3.10 o
   4   3  -5      132.64      139.16      5.03 o
   6   3  -5       41.38       45.17      4.97 o
   8   3  -5       41.75       48.95      5.74 o
  10   3  -5       39.69       44.70      9.81 o
   1   4  -5      108.36      101.18      3.93 o
   3   4  -5       79.34       88.06      3.93 o
   5   4  -5       31.93       45.75      4.16 o
   7   4  -5       43.99       38.80      4.97 o
   9   4  -5       88.25       78.51      6.94 o
  11   4  -5        0.27        0.00      4.63 o
   2   5  -5       34.01       23.98      3.15 o
   4   5  -5        2.47        2.25      2.08 o
   6   5  -5       44.37       46.65      4.97 o
   8   5  -5       26.30       30.04      4.97 o
  10   5  -5        5.21       10.57      4.97 o
   1   6  -5      151.14      175.37      6.66 o
   3   6  -5       72.06       75.56      4.72 o
   5   6  -5       50.35       67.86      4.59 o
   7   6  -5       36.75       29.60      4.63 o
   9   6  -5       19.70       16.27      4.97 o
  11   6  -5       40.71       27.26      9.81 o
   2   7  -5      335.34      339.30      7.46 o
   4   7  -5      147.12      117.70      5.60 o
   6   7  -5       95.98      101.78      7.63 o
   8   7  -5       19.57       32.11      4.97 o
  10   7  -5       20.41       42.52      9.81 o
   1   8  -5      767.68      787.23     12.77 o
   3   8  -5       30.98       36.40      3.53 o
   5   8  -5        3.78        2.52      2.89 o
   7   8  -5        7.08        6.54      3.85 o
   9   8  -5        5.69        4.16      4.19 o
  11   8  -5        6.86       22.90      8.72 o
   2   9  -5      171.48      184.20      7.40 o
   4   9  -5       25.49       25.85      3.32 o
   6   9  -5       22.81       20.72      4.19 o
   8   9  -5        7.77       11.89      4.91 o
  10   9  -5       10.57       37.07      9.81 o
   1  10  -5      142.90      169.50      7.40 o
   3  10  -5      228.46      248.98      7.50 o
   5  10  -5      219.57      189.98      6.87 o
   7  10  -5       73.05       59.37      6.54 o
   9  10  -5        7.78       -1.09      5.45 o
  11  10  -5        5.35        5.45      7.63 o
   2  11  -5      124.54      127.37      5.35 o
   4  11  -5       47.72       57.28      4.32 o
   6  11  -5       20.13       17.56      3.53 o
   8  11  -5       25.21       13.08      6.54 o
  10  11  -5        1.45        7.63      7.63 o
   1  12  -5       93.36      109.32      8.18 o
   3  12  -5      424.61      427.83     12.24 o
   5  12  -5       95.51       92.37      5.58 o
   7  12  -5       10.63       13.08      6.54 o
   9  12  -5        6.05        5.45      6.54 o
  11  12  -5        8.06        2.18      7.63 o
   2  13  -5      719.66      601.55     15.74 o
   4  13  -5      596.39      551.26     12.19 o
   6  13  -5      310.91      282.00     20.17 o
   8  13  -5      111.70      100.31     10.90 o
  10  13  -5        4.33       10.90      7.63 o
   1  14  -5     1932.23     1738.23     23.75 o
   3  14  -5       69.53       71.19     10.87 o
   5  14  -5       65.69       67.49      6.52 o
   7  14  -5        3.89        8.72      5.45 o
   9  14  -5       10.27       14.17      7.63 o
  11  14  -5        2.52       -4.36      6.54 o
   2  15  -5      456.86      402.36      9.94 o
   4  15  -5      492.88      446.45     16.90 o
   6  15  -5       26.15       33.68      5.74 o
   8  15  -5       43.63       41.43      8.72 o
  10  15  -5        7.13        6.54      7.63 o
   1  16  -5      494.80      523.31      9.80 o
   3  16  -5      425.42      431.09     20.17 o
   5  16  -5      236.50      238.27     10.79 o
   7  16  -5      149.90      127.57     11.99 o
   9  16  -5        8.83        1.09      6.54 o
  11  16  -5        0.72        4.36      7.63 o
   2  17  -5      351.60      322.78     13.63 o
   4  17  -5      279.71      242.64     10.79 o
   6  17  -5      210.48      209.11     10.90 o
   8  17  -5       21.42       19.63      7.63 o
  10  17  -5        0.54        7.63      7.63 o
   1  18  -5     1869.44     1718.47     53.97 o
   3  18  -5     1390.53     1379.58     30.07 o
   5  18  -5      166.39      162.93      9.25 o
   7  18  -5       65.16       68.69      9.81 o
   9  18  -5        5.05       10.90      7.63 o
   2  19  -5       84.95       80.72      7.29 o
   4  19  -5      154.68      130.68      8.48 o
   6  19  -5       26.25       28.33      5.40 o
   8  19  -5        8.17        6.54      6.54 o
  10  19  -5        3.26        7.63      7.63 o
   1  20  -5      340.18      341.31     12.34 o
   3  20  -5      230.37      244.34     12.54 o
   5  20  -5       75.38       66.53      6.94 o
   7  20  -5       91.63       79.60     10.90 o
   9  20  -5       15.97       10.90      7.63 o
   2  21  -5      204.97      200.75     17.45 o
   4  21  -5      668.70      634.34     18.11 o
   6  21  -5       81.43       65.24      7.29 o
   8  21  -5        8.06       -2.18      5.45 o
  10  21  -5        0.50       -2.18      7.63 o
   1  22  -5      550.49      526.87     16.19 o
   3  22  -5      108.26      103.10     10.36 o
   5  22  -5       26.30       23.96      5.40 o
   7  22  -5        8.15        1.09      6.54 o
   9  22  -5        9.12        8.72      7.63 o
   2  23  -5      234.06      251.42     10.79 o
   4  23  -5      347.67      324.40     13.11 o
   6  23  -5      130.28      126.25      8.84 o
   8  23  -5       41.31       34.89      8.72 o
  10  23  -5        0.43        5.45      7.63 o
   1  24  -5       73.32       70.94      6.94 o
   3  24  -5       43.17       33.98      5.40 o
   5  24  -5       67.83       70.13      7.29 o
   7  24  -5        8.71        1.09      6.54 o
   9  24  -5        2.10        2.18      6.54 o
   2  25  -5      258.91      224.63     10.79 o
   4  25  -5       64.53       78.27      7.71 o
   6  25  -5       91.65       91.93      8.07 o
   8  25  -5        8.49        9.81      7.63 o
  10  25  -5        0.51        2.18      7.63 o
   1  26  -5       80.46       83.50      6.94 o
   3  26  -5       41.42       40.81      6.17 o
   5  26  -5       21.03       20.41      8.18 o
   7  26  -5        4.42       -1.09      6.54 o
   9  26  -5       13.43       18.54      8.72 o
   2  27  -5       40.41       43.08      6.17 o
   4  27  -5        3.39       -4.14      4.36 o
   6  27  -5        4.24       -1.09      5.45 o
   8  27  -5       11.29       13.08      7.63 o
   1  28  -5       19.66       13.17      6.00 o
   3  28  -5       35.67       30.92     12.54 o
   5  28  -5       35.09       37.58      6.02 o
   7  28  -5        3.87        1.09      6.54 o
   9  28  -5       11.86       14.17      8.72 o
   2  29  -5       69.50       69.35      6.94 o
   4  29  -5        3.28        2.38      4.19 o
   6  29  -5        2.58        3.10      4.97 o
   8  29  -5        3.22        4.36      6.54 o
   1  30  -5       91.72       95.48      7.71 o
   3  30  -5       43.03       49.02      6.17 o
   5  30  -5        1.03        1.36      8.18 o
   7  30  -5        3.76       -5.45      5.45 o
   9  30  -5        1.18        2.18      8.72 o
   2  31  -5       48.94       60.52      6.94 o
   4  31  -5       32.01       35.45      6.17 o
   6  31  -5        2.14       -4.36      6.00 o
   8  31  -5        1.86       -6.54      6.54 o
   1  32  -5       33.15       25.64      5.40 o
   3  32  -5       48.41       53.79      6.52 o
   5  32  -5       18.74       16.90      6.00 o
   7  32  -5        1.77       -5.45      6.54 o
   2  33  -5        5.86        3.57      4.19 o
   4  33  -5        8.78        7.09      4.63 o
   6  33  -5        4.08        1.68      6.54 o
   8  33  -5       11.17        9.81      7.63 o
   1  34  -5       54.51       58.28      6.52 o
   3  34  -5        6.69        4.06      9.27 o
   5  34  -5       20.92       18.17      5.74 o
   7  34  -5        8.44       10.90      8.72 o
   2  35  -5        5.13        0.99      4.19 o
   4  35  -5       14.79       18.54      5.40 o
   6  35  -5       19.56       17.99      6.17 o
   8  35  -5        0.56        1.09      7.63 o
   1  36  -5        2.06       -0.69      4.19 o
   3  36  -5       12.75        7.09      4.63 o
   5  36  -5       21.18       17.99      6.17 o
   7  36  -5        4.42       -7.63      7.63 o
   2  37  -5        3.19       -2.18      4.63 o
   4  37  -5        3.50       -0.36      8.72 o
   6  37  -5       11.99       19.08      6.17 o
   1  38  -5       23.67       26.63      5.74 o
   3  38  -5        6.81        2.73      4.63 o
   5  38  -5        9.92       13.29     11.45 o
   7  38  -5        1.29        0.00      7.63 o
   2  39  -5        1.59        1.64      4.63 o
   4  39  -5       10.07        1.09      4.63 o
   6  39  -5        4.38       -1.09      6.54 o
   1  40  -5        8.79        4.19      9.27 o
   3  40  -5        1.68        0.25      4.97 o
   5  40  -5        0.41       -2.18      5.40 o
   2  41  -5        3.36        9.27      5.40 o
   4  41  -5        2.73        3.82      5.40 o
   6  41  -5        9.19       13.63      6.17 o
   1  42  -5        1.05        3.86      6.54 o
   3  42  -5        1.21        9.27      7.09 o
   5  42  -5        6.14        5.89      5.74 o
   2  43  -5        0.39        1.51      4.97 o
   4  43  -5        3.66       -0.55      5.40 o
   1  44  -5        2.21        4.36      5.40 o
   3  44  -5        1.95        5.45      5.40 o
   5  44  -5        7.52        3.27      6.17 o
   2  45  -5        2.42        5.45      5.40 o
   4  45  -5        0.92        4.36      6.17 o
   1  46  -5        6.24       10.36      6.17 o
   3  46  -5        2.50        9.01      5.74 o
   2  47  -5        6.09       10.36      6.17 o
   1  48  -5       15.06       22.35      6.94 o
   0   0  -4     1371.38     1538.50     41.43 o
   2   0  -4     1263.88     1613.08     40.89 o
   4   0  -4      546.86      663.32     15.79 o
   6   0  -4      124.99      122.12      8.72 o
   8   0  -4      123.02      103.58      9.81 o
  10   0  -4       29.84       25.08      7.63 o
  12   0  -4        2.95        4.36      7.63 o
   1   1  -4       87.80      102.54      3.51 o
   3   1  -4      164.83      161.70      4.75 o
   5   1  -4       32.79       50.89      6.54 o
   7   1  -4       64.03       59.99      5.40 o
   9   1  -4       20.31       34.56      5.40 o
  11   1  -4       15.09       16.90      5.40 o
   0   2  -4      934.29      972.31     20.05 o
   2   2  -4      350.52      374.96      7.21 o
   4   2  -4        2.70        4.36      1.73 o
   6   2  -4       40.64       42.97      4.63 o
   8   2  -4      128.93      128.34      8.72 o
  10   2  -4       41.72       51.11      6.52 o
  12   2  -4        1.96        8.43      5.74 o
   1   3  -4      123.16      124.62      3.82 o
   3   3  -4       56.67       71.34      3.20 o
   5   3  -4      210.53      179.48     13.08 o
   7   3  -4      168.19      163.55      7.71 o
   9   3  -4        3.19       -1.09      3.85 o
  11   3  -4        0.06       -4.36      4.63 o
   0   4  -4      224.43      247.51     13.63 o
   2   4  -4      271.82      298.19      6.39 o
   4   4  -4      139.04      171.04      5.43 o
   6   4  -4      310.31      308.75     10.39 o
   8   4  -4      118.40      127.09      7.29 o
  10   4  -4       17.84        6.91     10.90 o
  12   4  -4        8.04        7.09      6.00 o
   1   5  -4      315.14      339.47      6.80 o
   3   5  -4      291.39      336.91      7.24 o
   5   5  -4        2.14        4.61      2.13 o
   7   5  -4       12.21       15.34      3.85 o
   9   5  -4       66.23       69.57      6.52 o
  11   5  -4       31.20       29.80      6.17 o
   0   6  -4     1491.05     1331.03     25.82 o
   2   6  -4      642.69      539.78      9.37 o
   4   6  -4      390.23      384.03      8.96 o
   6   6  -4        4.14        7.63      3.08 o
   8   6  -4       19.51       17.84      4.19 o
  10   6  -4       21.20       21.21      4.97 o
  12   6  -4        1.58       -4.72      8.72 o
   1   7  -4      317.01      308.19      9.60 o
   3   7  -4      145.37      191.48      5.16 o
   5   7  -4       39.13       27.44      3.64 o
   7   7  -4       69.90       58.96      5.40 o
   9   7  -4       34.66       34.77      7.09 o
  11   7  -4        2.79        3.35      4.97 o
   0   8  -4     1407.21     1340.11     26.18 o
   2   8  -4      146.03      161.41      4.42 o
   4   8  -4      396.32      390.91     10.93 o
   6   8  -4      142.71      137.38      6.81 o
   8   8  -4        5.61        6.32      6.54 o
  10   8  -4        9.34        8.63      4.44 o
  12   8  -4       10.61       13.08      8.72 o
   1   9  -4       58.04       57.27      2.96 o
   3   9  -4       91.49      113.17      6.17 o
   5   9  -4       90.55       99.99      4.96 o
   7   9  -4       69.15       75.81      5.74 o
   9   9  -4        3.43        0.55      4.91 o
  11   9  -4        2.22       -2.18      6.54 o
   0  10  -4       31.28       39.38      3.41 o
   2  10  -4      639.86      660.23     10.70 o
   4  10  -4      399.63      424.81      9.76 o
   6  10  -4      117.49      100.89      7.09 o
   8  10  -4       20.51       16.26      6.54 o
  10  10  -4        3.94        1.69      4.19 o
  12  10  -4       14.09       17.45      8.72 o
   1  11  -4      116.37       98.62      3.51 o
   3  11  -4      216.56      184.93      5.81 o
   5  11  -4      193.05      173.46      6.42 o
   7  11  -4        4.18       -1.09      4.36 o
   9  11  -4        1.41       -2.91      3.41 o
  11  11  -4        2.75        7.63      7.63 o
   0  12  -4      243.38      232.68      7.60 o
   2  12  -4      285.60      232.08      6.42 o
   4  12  -4       15.50       12.73      2.36 o
   6  12  -4        5.33        5.57      6.00 o
   8  12  -4       67.54       49.44      5.23 o
  10  12  -4        7.51       11.99      6.54 o
  12  12  -4        3.15        3.27      7.63 o
   1  13  -4     1191.31     1092.35     15.86 o
   3  13  -4      817.95      850.37     15.38 o
   5  13  -4      232.58      225.87      6.73 o
   7  13  -4       30.90       31.62      4.91 o
   9  13  -4       10.49        3.27      6.54 o
  11  13  -4        3.46        7.63      7.63 o
   0  14  -4     2152.28     2047.19     37.68 o
   2  14  -4      476.97      473.06     11.01 o
   4  14  -4      291.46      341.90      8.67 o
   6  14  -4      570.55      585.12     23.44 o
   8  14  -4       66.45       81.78     10.90 o
  10  14  -4       21.92       28.35      8.72 o
   1  15  -4      392.18      340.28      6.92 o
   3  15  -4       44.35       44.61      3.17 o
   5  15  -4      166.00      141.26      6.82 o
   7  15  -4       64.08       66.51      9.81 o
   9  15  -4        0.09        1.09      6.54 o
  11  15  -4        6.01        0.00      7.63 o
   0  16  -4     1351.64     1220.52     23.75 o
   2  16  -4      381.90      343.18      8.17 o
   4  16  -4      155.07      129.03      9.85 o
   6  16  -4      386.14      371.52     13.48 o
   8  16  -4       57.47       47.98      8.72 o
  10  16  -4       15.87       16.36      7.63 o
   1  17  -4       12.91       17.23      2.49 o
   3  17  -4      511.78      493.13     10.27 o
   5  17  -4     1047.78      976.71     23.51 o
   7  17  -4       13.15       16.36      6.54 o
   9  17  -4        7.44       11.99      6.54 o
  11  17  -4        1.19        2.18      7.63 o
   0  18  -4      473.25      461.22     18.54 o
   2  18  -4      248.75      254.02      9.26 o
   4  18  -4        9.92        7.09      4.91 o
   6  18  -4        0.12       -4.36      4.36 o
   8  18  -4       31.24       42.52      8.72 o
  10  18  -4        2.02        1.09      6.54 o
   1  19  -4       20.18       23.59      2.58 o
   3  19  -4      659.54      608.75     16.19 o
   5  19  -4      977.67      949.31     34.35 o
   7  19  -4       21.01       23.99      7.63 o
   9  19  -4        6.23        3.27      6.54 o
  11  19  -4        1.64        5.45      7.63 o
   0  20  -4     1052.00      963.88     30.53 o
   2  20  -4      346.82      347.66     11.56 o
   4  20  -4        4.97        2.18      5.45 o
   6  20  -4       53.62       42.52      5.74 o
   8  20  -4        9.60        5.45      6.54 o
  10  20  -4        3.79        0.00      7.63 o
   1  21  -4       36.67       48.17     11.99 o
   3  21  -4      147.35      143.24      7.71 o
   5  21  -4       21.92       27.16      6.00 o
   7  21  -4       44.17       34.89      8.72 o
   9  21  -4       10.67       14.17      7.63 o
  11  21  -4        9.73       -5.45      7.63 o
   0  22  -4      305.85      266.05     14.17 o
   2  22  -4       77.30       65.90      5.74 o
   4  22  -4       66.92       66.81     17.45 o
   6  22  -4      587.48      574.70     27.26 o
   8  22  -4       25.00       14.17      7.63 o
  10  22  -4       15.05       16.36      8.72 o
   1  23  -4      246.78      218.42      9.25 o
   3  23  -4      140.33      135.92      9.81 o
   5  23  -4       37.80       34.42      5.40 o
   7  23  -4       27.76       17.45      7.63 o
   9  23  -4       12.92        2.18      6.54 o
  11  23  -4        5.75       -2.18      7.63 o
   0  24  -4     1454.71     1392.39     41.43 o
   2  24  -4      420.37      415.43     13.11 o
   4  24  -4      149.73      144.93      8.07 o
   6  24  -4       82.59       96.65      7.71 o
   8  24  -4        3.33        7.63      6.54 o
  10  24  -4        7.23        4.36      7.63 o
   1  25  -4       74.81       68.04      8.18 o
   3  25  -4      240.88      222.86      9.61 o
   5  25  -4      187.60      204.17     11.45 o
   7  25  -4       99.06       89.41     10.90 o
   9  25  -4       12.03       19.63      8.72 o
   0  26  -4       58.58       55.61      7.63 o
   2  26  -4       90.69       90.82      8.18 o
   4  26  -4      131.16      115.74      7.71 o
   6  26  -4       41.47       45.13      6.17 o
   8  26  -4       11.23       25.08      8.72 o
  10  26  -4        1.74        7.63      7.63 o
   1  27  -4       14.87       11.60      4.36 o
   3  27  -4       58.94       58.90      6.17 o
   5  27  -4       14.78       23.06      5.45 o
   7  27  -4       28.94       31.62      8.72 o
   9  27  -4        2.12       -6.54      6.54 o
   0  28  -4      464.31      404.52     18.54 o
   2  28  -4       77.88       69.59      6.17 o
   4  28  -4       41.83       46.86      5.74 o
   6  28  -4       23.59       30.07      5.40 o
   8  28  -4        1.17       -2.18      6.54 o
  10  28  -4        1.64       -7.63      7.63 o
   1  29  -4       18.58       19.22      4.63 o
   3  29  -4       56.68       63.08      6.17 o
   5  29  -4       13.49       17.45      4.97 o
   7  29  -4        1.60       -4.36      4.36 o
   9  29  -4       10.26       11.99      7.63 o
   0  30  -4       36.68       51.25      7.63 o
   2  30  -4       46.49       50.14      6.54 o
   4  30  -4       49.42       55.63      6.17 o
   6  30  -4       41.23       46.91      6.17 o
   8  30  -4       20.03       19.63      7.63 o
  10  30  -4        5.63        5.45      8.72 o
   1  31  -4      122.79      108.85      7.29 o
   3  31  -4       91.55       89.16      7.29 o
   5  31  -4       32.54       21.81      5.40 o
   7  31  -4       13.76        4.36      6.54 o
   9  31  -4       37.27       46.89     10.90 o
   0  32  -4       48.34       33.80      7.63 o
   2  32  -4       46.46       40.18     17.99 o
   4  32  -4       28.71       38.68      5.74 o
   6  32  -4       27.26       31.01      5.74 o
   8  32  -4        3.51        8.72      7.63 o
   1  33  -4       16.01       18.60      4.63 o
   3  33  -4       24.84       23.96      5.40 o
   5  33  -4        4.79        5.45      5.45 o
   7  33  -4        2.67        6.54      7.63 o
   9  33  -4        1.06        6.54      8.72 o
   0  34  -4       42.18       22.90      6.54 o
   2  34  -4       14.56       13.08      5.45 o
   4  34  -4       40.47       38.19      6.17 o
   6  34  -4       68.95       88.53      7.71 o
   8  34  -4       49.59       33.80      9.81 o
   1  35  -4       17.15       11.45      4.63 o
   3  35  -4       11.14       11.45      4.63 o
   5  35  -4        2.84        8.18      4.63 o
   7  35  -4       10.51       18.54      8.72 o
   9  35  -4       14.95        8.72      8.72 o
   0  36  -4       16.02        8.72      5.45 o
   2  36  -4       41.05       42.41      5.74 o
   4  36  -4       62.00       73.96     11.99 o
   6  36  -4        3.44        1.64      4.63 o
   8  36  -4        4.95        3.27      7.63 o
   1  37  -4        2.94        7.09      3.85 o
   3  37  -4       10.29        4.36      6.00 o
   5  37  -4        1.36       -1.09      4.63 o
   7  37  -4        2.59       16.36      8.72 o
   0  38  -4       20.56       13.08      6.54 o
   2  38  -4       24.76       29.02      5.40 o
   4  38  -4       14.67        9.81      4.63 o
   6  38  -4        1.54        0.00      4.63 o
   8  38  -4       12.69       15.27      8.72 o
   1  39  -4        1.41       -2.18      3.85 o
   3  39  -4        1.38        8.72      4.63 o
   5  39  -4        1.75        0.55      6.00 o
   7  39  -4        3.71        2.18      7.63 o
   0  40  -4       10.15        6.54      6.54 o
   2  40  -4        4.63        1.09      6.54 o
   4  40  -4        0.13       -2.48      4.19 o
   6  40  -4       13.45        9.01      5.74 o
   8  40  -4       13.24       13.08      8.72 o
   1  41  -4        3.82        2.08      4.19 o
   3  41  -4       12.83       16.90      5.40 o
   5  41  -4        4.58        6.71      4.97 o
   7  41  -4        2.32       -6.54      6.54 o
   0  42  -4       18.44       22.90      7.63 o
   2  42  -4       23.52       29.73      5.74 o
   4  42  -4        1.89        3.86      6.54 o
   6  42  -4        1.62       -2.18      6.54 o
   1  43  -4       13.20       16.25      9.81 o
   3  43  -4        9.57        9.81      4.63 o
   5  43  -4        0.15        6.54      7.63 o
   7  43  -4        0.93        9.81      8.72 o
   0  44  -4        1.83        0.00      5.45 o
   2  44  -4        7.93        7.80      4.97 o
   4  44  -4        9.98       14.17      7.63 o
   6  44  -4        2.62       -2.18      7.63 o
   1  45  -4        5.62        6.54      4.63 o
   3  45  -4        0.18       -6.54      6.54 o
   5  45  -4        5.66        7.63      7.63 o
   0  46  -4        5.09        9.81      6.54 o
   2  46  -4        5.25        2.18      6.54 o
   4  46  -4       15.63        6.54      7.63 o
   1  47  -4        8.71        4.36      7.63 o
   3  47  -4        4.97        6.54      7.63 o
   5  47  -4        1.42       -7.63      7.63 o
   2  48  -4        9.74       15.27      8.72 o
   4  48  -4        9.96        6.54      7.63 o
   3  49  -4       18.17       13.08      8.72 o
   2   1  -3     2090.79     2161.60     26.98 o
   4   1  -3     1366.42     1400.29     26.59 o
   6   1  -3      506.21      462.00     12.34 o
   8   1  -3      213.54      206.78      8.84 o
  10   1  -3        1.49        8.23      5.45 o
  12   1  -3        9.76       19.27      7.63 o
   1   2  -3     4361.65     4369.28     51.65 o
   3   2  -3     1731.98     1952.54     25.20 o
   5   2  -3       97.84      144.82      7.09 o
   7   2  -3      372.14      347.88     10.79 o
   9   2  -3      120.20      118.51      7.71 o
  11   2  -3        7.58        6.54      5.45 o
   2   3  -3     3365.58     3106.85     37.61 o
   4   3  -3      157.24      119.37      4.41 o
   6   3  -3       60.39       55.69      4.63 o
   8   3  -3      103.88      113.41      6.94 o
  10   3  -3       27.32       31.66      5.40 o
  12   3  -3        0.89       -1.09      4.63 o
   1   4  -3      113.69      123.75      5.19 o
   3   4  -3      970.44      999.06     14.32 o
   5   4  -3      221.91      259.24      8.07 o
   7   4  -3      218.45      198.20      8.07 o
   9   4  -3      234.31      204.14     10.36 o
  11   4  -3        8.19       12.33      4.97 o
   2   5  -3      946.89      901.68     12.65 o
   4   5  -3      515.99      451.79      9.22 o
   6   5  -3      346.30      331.87     10.39 o
   8   5  -3       79.88       85.87      6.17 o
  10   5  -3       13.97       23.12      5.40 o
  12   5  -3        0.42        0.67      5.45 o
   1   6  -3     1392.60     1346.05     17.56 o
   3   6  -3     2059.42     2206.83     31.67 o
   5   6  -3      781.07      823.93     27.26 o
   7   6  -3      163.44      159.17     11.99 o
   9   6  -3       34.20       30.38      4.97 o
  11   6  -3       34.96       34.12      6.17 o
   2   7  -3     4574.46     4834.77     56.96 o
   4   7  -3     2468.92     2400.39     48.45 o
   6   7  -3      801.33      817.86     18.46 o
   8   7  -3        9.55        9.81      3.85 o
  10   7  -3       36.25       33.19      5.74 o
  12   7  -3        5.81        0.00      4.63 o
   1   8  -3     2025.47     1950.21     24.37 o
   3   8  -3     1469.46     1610.46     24.30 o
   5   8  -3      359.66      344.84     11.99 o
   7   8  -3      126.83      115.74      6.17 o
   9   8  -3       19.28       24.64      4.63 o
  11   8  -3       56.52       68.50      6.94 o
   2   9  -3      118.74      142.03      5.21 o
   4   9  -3      344.27      289.85      9.72 o
   6   9  -3       71.32       58.54      4.44 o
   8   9  -3        0.59       -3.82      8.18 o
  10   9  -3       17.53       19.96      8.72 o
  12   9  -3        2.85        3.27      7.63 o
   1  10  -3     2023.46     2120.27     30.53 o
   3  10  -3      434.58      464.77     16.90 o
   5  10  -3      491.67      467.91     10.03 o
   7  10  -3       18.46       24.19      3.85 o
   9  10  -3       21.99       23.18      4.97 o
  11  10  -3       21.85       41.34      6.02 o
   2  11  -3     3483.35     3366.67     47.19 o
   4  11  -3      819.01      829.75     14.39 o
   6  11  -3      141.23      140.12     16.36 o
   8  11  -3       60.07       63.40      5.74 o
  10  11  -3       18.58       24.39      4.97 o
  12  11  -3        4.85        4.36      7.63 o
   1  12  -3     2873.78     3078.13     37.17 o
   3  12  -3     2391.12     2398.41     42.32 o
   5  12  -3       36.74       50.47      5.47 o
   7  12  -3       25.93       18.54      4.19 o
   9  12  -3        3.62        3.82      3.85 o
  11  12  -3       22.91       22.82      5.74 o
   2  13  -3      708.19      734.95     12.49 o
   4  13  -3       76.58       61.74      3.95 o
   6  13  -3      106.18      112.10      6.54 o
   8  13  -3      126.99      139.13      7.60 o
  10  13  -3        2.12        1.09      4.19 o
  12  13  -3        2.43        2.18      7.63 o
   1  14  -3     2117.25     2309.88     33.28 o
   3  14  -3       28.76       40.31      2.49 o
   5  14  -3      757.59      784.24     14.39 o
   7  14  -3      621.28      621.19     15.68 o
   9  14  -3      110.15      112.38      7.60 o
  11  14  -3       25.32       30.53      8.72 o
   2  15  -3     1136.29     1133.29     17.92 o
   4  15  -3      494.73      466.78     19.51 o
   6  15  -3      173.94      153.64      6.81 o
   8  15  -3      214.45      204.28      9.16 o
  10  15  -3       25.15       15.27      6.54 o
  12  15  -3        1.02       -1.09      7.63 o
   1  16  -3      865.84      891.04     14.75 o
   3  16  -3      608.44      579.27     10.98 o
   5  16  -3      324.37      338.39      8.02 o
   7  16  -3      257.34      274.11     13.08 o
   9  16  -3       85.46       86.14     10.90 o
  11  16  -3        6.24       11.99      7.63 o
   2  17  -3       89.41       92.49      8.18 o
   4  17  -3     1104.48     1042.17     14.33 o
   6  17  -3      712.55      693.62     16.75 o
   8  17  -3      246.81      268.23     16.36 o
  10  17  -3       80.43       97.04     11.99 o
  12  17  -3       14.23       22.90      8.72 o
   1  18  -3       18.04       32.62      3.85 o
   3  18  -3      511.43      518.68      8.13 o
   5  18  -3      655.77      643.63     12.83 o
   7  18  -3      209.63      197.35     14.17 o
   9  18  -3       10.87       13.08      7.63 o
  11  18  -3       15.55       18.54      8.72 o
   2  19  -3      108.97      101.68      3.95 o
   4  19  -3      298.07      269.51      5.40 o
   6  19  -3      262.48      278.04     15.27 o
   8  19  -3        8.47       11.99      6.54 o
  10  19  -3       20.39       22.90      7.63 o
  12  19  -3        2.61       10.90      8.72 o
   1  20  -3      597.59      584.37     11.22 o
   3  20  -3       65.50       78.59      3.87 o
   5  20  -3      333.44      315.33     11.16 o
   7  20  -3      404.04      396.89     19.63 o
   9  20  -3        7.43        9.81      6.54 o
  11  20  -3        9.83       11.99      8.72 o
   2  21  -3      220.82      223.51      6.08 o
   4  21  -3      643.85      642.76     12.01 o
   6  21  -3      119.58      102.49      9.81 o
   8  21  -3      142.57      166.82     14.17 o
  10  21  -3       52.41       58.88     10.90 o
   1  22  -3     1026.50     1027.40     17.56 o
   3  22  -3      198.28      208.81      7.58 o
   5  22  -3      243.93      270.59     11.45 o
   7  22  -3       33.82       37.07      7.63 o
   9  22  -3       38.62       32.71      8.72 o
  11  22  -3        6.06       18.54      8.72 o
   2  23  -3      209.38      195.56      5.78 o
   4  23  -3       75.10       78.98      5.74 o
   6  23  -3      164.36      151.56     11.99 o
   8  23  -3      112.51      103.58     11.99 o
  10  23  -3        3.13        8.72      7.63 o
   1  24  -3       28.72       29.63      2.89 o
   3  24  -3       28.99       28.76      3.95 o
   5  24  -3      216.88      209.12      9.25 o
   7  24  -3       72.63       75.23      9.81 o
   9  24  -3        4.19        4.36      6.54 o
  11  24  -3       13.83        4.36      7.63 o
   2  25  -3      435.51      427.45      9.31 o
   4  25  -3      114.46      118.89      6.94 o
   6  25  -3       13.00       18.54      6.54 o
   8  25  -3       10.81       21.81      7.63 o
  10  25  -3       13.18        9.81      7.63 o
   1  26  -3       46.21       52.89      2.96 o
   3  26  -3       33.66       33.47      3.02 o
   5  26  -3       52.24       43.18      7.09 o
   7  26  -3       60.18       56.70      8.72 o
   9  26  -3        5.56       11.99      7.63 o
  11  26  -3        3.05        2.18      7.63 o
   2  27  -3       38.05       31.38      3.02 o
   4  27  -3       69.15       60.52      5.40 o
   6  27  -3       22.98       19.63      6.54 o
   8  27  -3        7.47        1.09      6.54 o
  10  27  -3       10.58       22.90      8.72 o
   1  28  -3      131.96      121.66      4.42 o
   3  28  -3       67.92       68.16      3.84 o
   5  28  -3      302.31      288.20     23.99 o
   7  28  -3      208.89      206.08     14.17 o
   9  28  -3       50.48       27.26      8.72 o
  11  28  -3        4.71        1.09      8.72 o
   2  29  -3      273.12      263.68      7.21 o
   4  29  -3      174.42      158.10      8.07 o
   6  29  -3       70.40       73.05      9.81 o
   8  29  -3        8.10       10.90      7.63 o
  10  29  -3       10.19       22.90      9.81 o
   1  30  -3      102.28      103.33      4.31 o
   3  30  -3      203.05      209.83      6.73 o
   5  30  -3      138.12      140.29      8.07 o
   7  30  -3        1.43       -2.18      5.45 o
   9  30  -3        7.64       14.17      8.72 o
   2  31  -3      212.63      223.86      8.92 o
   4  31  -3      285.12      296.39     11.16 o
   6  31  -3       20.72       27.26      7.63 o
   8  31  -3        4.00        0.00      5.45 o
  10  31  -3        3.25        6.54      8.72 o
   1  32  -3      292.59      277.93     11.80 o
   3  32  -3      262.89      245.72      7.69 o
   5  32  -3       48.50       44.88      5.74 o
   7  32  -3       56.83       54.52      9.81 o
   9  32  -3       53.72       61.06     10.90 o
   2  33  -3      214.36      173.45      6.61 o
   4  33  -3      102.31       90.97      6.94 o
   6  33  -3       57.01       53.43      8.72 o
   8  33  -3       56.64       55.61     10.90 o
  10  33  -3       34.78       41.43     10.90 o
   1  34  -3      395.62      320.37      7.60 o
   3  34  -3       41.11       51.62      5.40 o
   5  34  -3        4.41        7.09      4.63 o
   7  34  -3        9.03        9.81      6.54 o
   9  34  -3        9.60       10.90      8.72 o
   2  35  -3       16.19       12.95      2.64 o
   4  35  -3       91.60       76.81     11.99 o
   6  35  -3       19.69       22.90      7.63 o
   8  35  -3        6.66       10.90      7.63 o
   1  36  -3       28.72       23.92      3.76 o
   3  36  -3       23.14       18.59      6.00 o
   5  36  -3        1.09        2.97      4.19 o
   7  36  -3        5.68       16.36      7.63 o
   9  36  -3        7.15        7.63      7.63 o
   2  37  -3      112.18      116.33      5.16 o
   4  37  -3       71.72       68.39     16.90 o
   6  37  -3       31.61       34.89      8.72 o
   8  37  -3        8.23       10.90      7.63 o
   1  38  -3       44.80       34.30      3.65 o
   3  38  -3       55.21       53.26      5.74 o
   5  38  -3       21.42       33.69      5.40 o
   7  38  -3       12.69        8.72      7.63 o
   9  38  -3        5.99        7.63      8.72 o
   2  39  -3       30.57       34.68      3.51 o
   4  39  -3        5.95        9.81      4.63 o
   6  39  -3        6.23        9.81      6.54 o
   8  39  -3        5.53        1.09      7.63 o
   1  40  -3       58.01       52.53      3.93 o
   3  40  -3        0.89        0.65      4.91 o
   5  40  -3       45.22       31.62      8.72 o
   7  40  -3       10.39       17.45      7.63 o
   2  41  -3       23.52       28.57      3.39 o
   4  41  -3       32.32       22.90      7.63 o
   6  41  -3       10.99        3.27      7.63 o
   8  41  -3        0.64       26.17      8.72 o
   1  42  -3       58.27       64.05      4.31 o
   3  42  -3       30.73       38.16      8.72 o
   5  42  -3       20.02       21.81      7.63 o
   7  42  -3       10.24       17.45      8.72 o
   2  43  -3       69.65       76.29      7.63 o
   4  43  -3       25.33       54.52      9.81 o
   6  43  -3        7.01        4.36      7.63 o
   1  44  -3        3.41        3.00      2.73 o
   3  44  -3       29.30       21.81      7.63 o
   5  44  -3        7.20       11.99      7.63 o
   7  44  -3        1.45       -1.09      7.63 o
   2  45  -3       21.70       28.33      5.40 o
   4  45  -3        2.18       -3.27      6.54 o
   6  45  -3        1.05       -1.09      6.54 o
   1  46  -3       27.68       24.10      4.65 o
   3  46  -3       17.84       17.45      7.63 o
   5  46  -3        1.00        5.45      6.54 o
   7  46  -3        3.91       -1.09      7.63 o
   2  47  -3       20.99       36.51      6.17 o
   4  47  -3        6.29        2.18      6.54 o
   6  47  -3        1.51        3.27      7.63 o
   1  48  -3       19.49       28.93      6.54 o
   3  48  -3       62.22       74.14     10.90 o
   5  48  -3        5.45       10.90      8.72 o
   2  49  -3       24.63       27.26      8.72 o
   4  49  -3        4.29       16.36      8.72 o
   1  50  -3       47.49       78.51     11.99 o
   5  50  -3        7.10        9.81      8.72 o
   2  51  -3        7.07       20.72      7.63 o
   1  52  -3       16.63       26.17      9.81 o
   2  53  -3        5.98       21.81      8.72 o
   1  54  -3       36.00       51.25     10.90 o
   0   0  -2    50447.10    48249.45   1097.99 o
   2   0  -2     6980.09     7121.32    179.91 o
   4   0  -2      626.50      696.74     19.63 o
   6   0  -2     1149.18     1108.89     32.71 o
   8   0  -2      301.34      296.58     15.27 o
  10   0  -2        9.08        8.72      6.54 o
  12   0  -2       28.82       42.52      9.81 o
   1   1  -2     7799.43     7683.86     88.18 o
   3   1  -2     5738.98     6075.42     62.01 o
   5   1  -2      818.88      808.85     17.73 o
   7   1  -2      139.51      138.61      6.94 o
   9   1  -2       19.29       15.27      4.63 o
  11   1  -2        1.17        0.00      4.63 o
  13   1  -2        3.76       13.88      5.74 o
   0   2  -2     9671.52     9455.41    151.89 o
   2   2  -2     8842.04     9156.52     93.42 o
   4   2  -2      607.66      693.09     13.53 o
   6   2  -2      223.36      245.22     10.36 o
   8   2  -2      148.18      153.43      7.71 o
  10   2  -2       11.88        6.24      4.19 o
  12   2  -2       34.68       49.94      6.94 o
   1   3  -2     2397.36     2433.74     29.16 o
   3   3  -2     1431.65     1366.18     22.63 o
   5   3  -2      224.80      234.98      7.71 o
   7   3  -2       80.53       88.87      5.74 o
   9   3  -2       24.11       30.69      4.63 o
  11   3  -2       10.57        7.63      4.63 o
  13   3  -2        6.25        9.01      5.74 o
   0   4  -2    11029.35    10673.67    171.55 o
   2   4  -2     6316.90     6383.13     73.60 o
   4   4  -2     2286.53     2009.39     28.48 o
   6   4  -2      521.36      517.54     13.11 o
   8   4  -2      330.92      311.88     10.79 o
  10   4  -2       63.73       57.19      6.52 o
  12   4  -2       23.30       27.13      6.52 o
   1   5  -2     5442.80     5338.86     61.60 o
   3   5  -2     1641.59     1507.41     22.22 o
   5   5  -2      497.01      597.25     13.48 o
   7   5  -2       99.29       99.87      6.54 o
   9   5  -2       92.90       90.97      6.94 o
  11   5  -2       44.50       53.34      6.52 o
  13   5  -2        7.16       -4.28      6.00 o
   0   6  -2     5885.70     5728.67    170.10 o
   2   6  -2     3414.90     3523.52     48.04 o
   4   6  -2      764.46      789.24     16.56 o
   6   6  -2      476.51      518.63     19.63 o
   8   6  -2      433.22      425.43     21.26 o
  10   6  -2       44.20       45.31      6.17 o
  12   6  -2       27.33       38.13      6.52 o
   1   7  -2       68.06       69.82      2.35 o
   3   7  -2      622.73      580.04     10.23 o
   5   7  -2      124.73      167.12      4.08 o
   7   7  -2      445.16      434.54     12.70 o
   9   7  -2       80.98       90.07     10.36 o
  11   7  -2        7.21        7.63      4.63 o
  13   7  -2       18.56       24.53      6.94 o
   0   8  -2     4756.16     4604.92    115.03 o
   2   8  -2      518.84      661.97     15.39 o
   4   8  -2      461.64      431.64     15.13 o
   6   8  -2      208.94      232.84      8.07 o
   8   8  -2       20.99       32.23      6.00 o
  10   8  -2       72.91       81.53      6.94 o
  12   8  -2       49.59       46.44      6.94 o
   1   9  -2     2846.85     2865.03     39.23 o
   3   9  -2      492.90      501.01      8.96 o
   5   9  -2      832.42      785.13     12.81 o
   7   9  -2      587.51      591.03     15.02 o
   9   9  -2       81.49       67.06      6.17 o
  11   9  -2        3.47        3.77      4.97 o
  13   9  -2       10.40       12.54      6.17 o
   0  10  -2     1033.07     1023.40     29.98 o
   2  10  -2     2425.87     2514.31     30.07 o
   4  10  -2      436.60      466.91     11.65 o
   6  10  -2       27.91       25.91      2.36 o
   8  10  -2      134.33      136.44      7.29 o
  10  10  -2      153.13      154.78      8.84 o
  12  10  -2       12.12        9.30      5.74 o
   1  11  -2      486.71      533.83      7.39 o
   3  11  -2      899.97     1039.06     13.48 o
   5  11  -2      279.90      322.50      6.32 o
   7  11  -2      259.07      271.43      9.61 o
   9  11  -2       68.74       69.77      8.72 o
  11  11  -2        6.41        0.00      6.54 o
  13  11  -2        1.06        4.43      5.74 o
   0  12  -2     4710.62     4727.73     77.86 o
   2  12  -2      198.89      180.14      5.19 o
   4  12  -2      247.12      301.23      6.22 o
   6  12  -2       55.61       62.63      3.23 o
   8  12  -2       72.56       88.76     10.90 o
  10  12  -2       19.24       22.44      4.97 o
  12  12  -2        7.59       15.63      5.74 o
   1  13  -2     1972.64     2009.00     24.22 o
   3  13  -2     1888.32     2077.42     25.16 o
   5  13  -2      300.86      298.25      6.04 o
   7  13  -2      502.22      497.11     13.81 o
   9  13  -2      196.37      212.73      9.93 o
  11  13  -2        0.25       -3.85      3.85 o
   0  14  -2     8835.96     9086.93    170.64 o
   2  14  -2      978.50     1104.99     19.83 o
   4  14  -2      159.10      155.46      6.45 o
   6  14  -2      819.59      765.13     12.95 o
   8  14  -2      263.51      247.05      9.93 o
  10  14  -2       33.70       32.75      5.74 o
  12  14  -2       10.71       14.17      8.72 o
   1  15  -2      149.17      191.80      6.89 o
   3  15  -2      846.76      921.92     12.40 o
   5  15  -2     1614.27     1600.12     23.40 o
   7  15  -2     1484.72     1442.39     29.62 o
   9  15  -2      140.50      130.50      8.07 o
  11  15  -2       10.61        3.77      4.97 o
   0  16  -2    12786.40    13353.14    215.09 o
   2  16  -2     6043.03     6279.04     83.49 o
   4  16  -2      726.10      811.24     11.46 o
   6  16  -2      304.40      312.14      6.80 o
   8  16  -2       67.93       66.03      6.02 o
  10  16  -2        2.63       -1.09      3.85 o
  12  16  -2        7.85        9.81      8.72 o
   1  17  -2      621.90      690.58     13.42 o
   3  17  -2      202.10      236.46      5.19 o
   5  17  -2       39.63       34.32      3.46 o
   7  17  -2       95.58      104.46      6.52 o
   9  17  -2       46.45       24.77      4.97 o
  11  17  -2       30.43       27.26      8.72 o
   0  18  -2     3418.15     3821.33     63.98 o
   2  18  -2     1524.49     1649.72     27.24 o
   4  18  -2      263.98      308.97      5.63 o
   6  18  -2      331.34      338.25     10.22 o
   8  18  -2       63.56       61.53      6.54 o
  10  18  -2        2.32       -3.27      5.45 o
  12  18  -2        2.01       13.08      8.72 o
   1  19  -2     1680.82     1804.77     23.02 o
   3  19  -2      837.37      986.63     16.01 o
   5  19  -2      581.11      613.57     12.01 o
   7  19  -2       68.32       66.12      5.23 o
   9  19  -2       65.29       66.51      9.81 o
  11  19  -2       60.11       70.87     11.99 o
   0  20  -2     5779.96     6198.38    100.99 o
   2  20  -2     3106.86     3218.38     38.95 o
   4  20  -2     1305.90     1327.72     17.45 o
   6  20  -2      613.40      594.47     14.41 o
   8  20  -2      134.56      125.39     11.99 o
  10  20  -2        3.69        0.00      6.54 o
  12  20  -2        1.19        3.27      7.63 o
   1  21  -2       44.30       33.43      2.29 o
   3  21  -2      164.57      171.33      5.17 o
   5  21  -2      329.18      327.23      9.16 o
   7  21  -2      439.09      464.49     20.72 o
   9  21  -2       72.25       73.05     10.90 o
  11  21  -2        0.15        3.27      6.54 o
   0  22  -2      352.66      376.96      9.61 o
   2  22  -2      410.39      420.26      7.60 o
   4  22  -2       19.93       25.16      2.49 o
   6  22  -2      287.37      259.51     14.17 o
   8  22  -2       22.89       21.81      6.54 o
  10  22  -2        1.55       -5.45      5.45 o
  12  22  -2       10.17        9.81      8.72 o
   1  23  -2      543.04      570.32      9.37 o
   3  23  -2     1218.45     1348.08     18.50 o
   5  23  -2      281.93      310.62      9.99 o
   7  23  -2       52.03       61.06      8.72 o
   9  23  -2       64.98       71.96     10.90 o
  11  23  -2        4.55       -3.27      7.63 o
   0  24  -2      777.89      912.94     29.98 o
   2  24  -2      580.93      626.62     10.34 o
   4  24  -2      317.79      332.32     12.39 o
   6  24  -2       76.95      117.76      9.81 o
   8  24  -2       23.06       25.08      7.63 o
  10  24  -2        6.48        4.36      6.54 o
  12  24  -2        1.99        5.45      8.72 o
   1  25  -2        6.11        6.81      1.64 o
   3  25  -2      229.37      207.67      5.30 o
   5  25  -2      263.68      246.38     10.01 o
   7  25  -2       41.40       47.98      8.72 o
   9  25  -2        5.55        3.27      6.54 o
  11  25  -2        0.69        0.00      7.63 o
   0  26  -2      310.53      280.26      8.48 o
   2  26  -2      291.05      265.53      6.08 o
   4  26  -2        8.34        9.65      2.24 o
   6  26  -2       86.85       89.41      9.81 o
   8  26  -2       41.19       37.07      8.72 o
  10  26  -2       42.39       26.17      8.72 o
   1  27  -2      151.20      147.03      4.36 o
   3  27  -2       47.51       51.23      3.10 o
   5  27  -2       84.82       74.63      4.32 o
   7  27  -2        6.91        7.63      6.54 o
   9  27  -2       30.16       30.53      8.72 o
  11  27  -2        7.92        6.54      8.72 o
   0  28  -2      293.17      290.13      8.84 o
   2  28  -2       38.64       47.05      3.20 o
   4  28  -2       10.49        7.31      2.24 o
   6  28  -2        9.48        6.54      5.45 o
   8  28  -2       28.56       25.08      7.63 o
  10  28  -2       21.70       19.63      8.72 o
   1  29  -2        8.04       11.87      2.00 o
   3  29  -2      159.19      151.55      4.72 o
   5  29  -2       50.31       47.23      3.84 o
   7  29  -2       67.56       66.51      8.72 o
   9  29  -2       33.85       30.53      8.72 o
  11  29  -2        2.23        0.00      7.63 o
   0  30  -2       14.77       16.14      4.36 o
   2  30  -2       52.76       49.63      5.67 o
   4  30  -2      189.47      187.47      5.63 o
   6  30  -2      140.01      136.29     11.99 o
   8  30  -2       43.62       35.98      8.72 o
  10  30  -2       11.26       11.99      8.72 o
   1  31  -2      119.09      121.56      6.45 o
   3  31  -2      168.00      151.80      5.26 o
   5  31  -2       40.50       41.29      4.97 o
   7  31  -2       15.71       15.27      6.54 o
   9  31  -2        9.21       17.45      7.63 o
  11  31  -2        1.50        2.18      8.72 o
   0  32  -2      600.56      569.11     14.25 o
   2  32  -2       33.33       33.42      2.84 o
   4  32  -2      214.14      195.54      6.08 o
   6  32  -2      114.10      121.03     10.90 o
   8  32  -2       31.55       34.89      8.72 o
  10  32  -2       10.01        7.63      8.72 o
   1  33  -2       14.88       19.51      2.55 o
   3  33  -2        0.35       -2.18      2.18 o
   5  33  -2       44.04       39.20      8.18 o
   7  33  -2       10.73        8.72      6.54 o
   9  33  -2        1.01       13.08      7.63 o
   0  34  -2      302.97      296.08     10.02 o
   2  34  -2      295.47      283.17      6.80 o
   4  34  -2       58.11       63.60      3.87 o
   6  34  -2       94.72      118.85     10.90 o
   8  34  -2       13.08        6.54      6.54 o
  10  34  -2        1.80        2.18      7.63 o
   1  35  -2      100.60       91.68      4.36 o
   3  35  -2      265.32      239.82      6.63 o
   5  35  -2      206.95      205.80      9.16 o
   7  35  -2       47.43       47.98      8.72 o
   9  35  -2        2.50       10.90      7.63 o
   0  36  -2      607.27      537.10     14.65 o
   2  36  -2       48.18       40.37      3.39 o
   4  36  -2       45.71       49.52      3.76 o
   6  36  -2       56.90       52.34      8.72 o
   8  36  -2       11.55        7.63      7.63 o
  10  36  -2        4.76        8.72      8.72 o
   1  37  -2       11.23       14.38      4.09 o
   3  37  -2       41.31       45.91      7.11 o
   5  37  -2       14.92       15.27      6.54 o
   7  37  -2       18.15       22.90      7.63 o
   9  37  -2        0.49       -6.54      6.54 o
   0  38  -2      134.92      133.03      6.94 o
   2  38  -2      104.63      109.06      4.86 o
   4  38  -2      116.18      122.94      7.26 o
   6  38  -2       53.56       46.89      8.72 o
   8  38  -2        3.48       -4.36      6.54 o
   1  39  -2       61.77       59.87      3.82 o
   3  39  -2       59.66       64.81      4.96 o
   5  39  -2       20.22       26.17      7.63 o
   7  39  -2       19.73       11.99      7.63 o
   9  39  -2       11.58       10.90      8.72 o
   0  40  -2      381.30      355.19     11.93 o
   2  40  -2      250.68      232.54      7.96 o
   4  40  -2       80.56       98.97      7.29 o
   6  40  -2        6.05       -2.18      5.45 o
   8  40  -2        0.83       11.99      7.63 o
   1  41  -2       38.59       43.58      4.41 o
   3  41  -2       14.55       14.81      3.44 o
   5  41  -2        8.32        0.00      5.45 o
   7  41  -2        6.14        6.54      6.54 o
   9  41  -2        8.57       13.08      8.72 o
   0  42  -2      207.30      210.72      9.25 o
   2  42  -2       13.99       13.83      4.54 o
   4  42  -2       48.53       49.07      6.52 o
   6  42  -2        7.07        2.18      6.54 o
   8  42  -2       12.29       14.17      8.72 o
   1  43  -2       23.43       32.03      4.72 o
   3  43  -2        9.98        8.59      3.53 o
   5  43  -2        7.21        8.72      6.54 o
   7  43  -2        1.39        2.18      6.54 o
   0  44  -2      285.71      306.39     16.36 o
   2  44  -2       41.34       36.54      4.59 o
   4  44  -2       19.16       33.83      5.74 o
   6  44  -2        4.33        5.45      7.63 o
   8  44  -2        5.41        3.27      7.63 o
   1  45  -2       14.99       13.08      4.63 o
   3  45  -2        7.44        8.00      3.94 o
   5  45  -2       56.87       56.70      9.81 o
   7  45  -2       12.14       17.45      7.63 o
   0  46  -2       17.16       18.54      7.63 o
   2  46  -2        4.95       11.45      4.63 o
   4  46  -2       18.25       23.14      8.72 o
   6  46  -2        8.47       13.08      7.63 o
   1  47  -2       11.13       10.90      7.63 o
   3  47  -2       17.26       37.07      8.72 o
   5  47  -2        1.28        0.00      6.54 o
   7  47  -2        3.03       14.17      8.72 o
   0  48  -2       83.13       85.05     10.90 o
   2  48  -2       30.10       37.37      6.54 o
   4  48  -2        2.55       11.99      7.63 o
   6  48  -2        0.59       -2.18      7.63 o
   1  49  -2       11.07       17.99      5.40 o
   3  49  -2       10.10       20.72      8.72 o
   0  50  -2       53.13       70.87      9.81 o
   2  50  -2       26.23       41.88      6.52 o
   4  50  -2       10.81       21.81      8.72 o
   1  51  -2        8.40        9.73      8.18 o
   3  51  -2       10.24       13.08      7.63 o
   0  52  -2       20.76       34.89      9.81 o
   2  52  -2        9.00       11.56      5.74 o
   4  52  -2        1.30        6.54      7.63 o
   1  53  -2        2.74       -4.91      5.40 o
   3  53  -2        2.70        9.81      7.63 o
   0  54  -2       29.29       51.25     10.90 o
   2  54  -2       31.47       50.16     10.90 o
   1  55  -2        5.77       10.49     11.99 o
   0  56  -2        6.64        6.54      8.72 o
   2   1  -1    11306.41    11688.78    132.74 o
   4   1  -1     2405.87     2429.32     43.18 o
   6   1  -1     1222.27     1247.65     32.17 o
   8   1  -1       98.47      107.47      6.94 o
  10   1  -1      206.03      208.31     10.02 o
  12   1  -1       27.58       41.46      6.94 o
   1   2  -1    32637.12    31739.53    323.09 o
   3   2  -1     1792.81     1861.58     32.76 o
   5   2  -1      846.70     1052.75     21.59 o
   7   2  -1      251.73      324.71     10.39 o
   9   2  -1       39.50       39.08      5.40 o
  11   2  -1       37.60       27.14      5.74 o
  13   2  -1        5.58        3.05     11.45 o
   2   3  -1    13835.58    13170.35    149.11 o
   4   3  -1     3442.95     3693.72     62.06 o
   6   3  -1      541.82      640.69     15.42 o
   8   3  -1       20.02       23.79      4.19 o
  10   3  -1       51.60       50.10      6.17 o
  12   3  -1       17.88       15.19      5.74 o
   1   4  -1      311.29      307.28      4.96 o
   3   4  -1     7249.72     7583.53    120.28 o
   5   4  -1     1727.08     1777.79     31.99 o
   7   4  -1       22.82       16.36      3.85 o
   9   4  -1       87.73       78.24      6.52 o
  11   4  -1       29.26       23.31      5.74 o
  13   4  -1       16.50        9.13     14.17 o
   2   5  -1      328.61      321.55     14.37 o
   4   5  -1     2173.25     2420.97     41.24 o
   6   5  -1     1152.96     1201.82     24.28 o
   8   5  -1      179.92      188.92     12.54 o
  10   5  -1       14.42       11.99      7.09 o
  12   5  -1        3.00        1.43      4.97 o
   1   6  -1    57437.24    55075.91    624.63 o
   3   6  -1     4509.30     4438.18     73.63 o
   5   6  -1       93.01      154.61      7.09 o
   7   6  -1       88.03      113.40      6.52 o
   9   6  -1       35.65       37.65     11.99 o
  11   6  -1       38.33       31.01      5.74 o
  13   6  -1        7.68        5.67     12.54 o
   2   7  -1     1447.21     1518.75     27.98 o
   4   7  -1      322.22      331.70      8.72 o
   6   7  -1      389.99      405.61     15.27 o
   8   7  -1      582.01      572.86     15.79 o
  10   7  -1       68.06       72.10     17.45 o
  12   7  -1       16.76       22.58      6.52 o
   1   8  -1     2110.64     2113.82     40.20 o
   3   8  -1      970.58      914.62     13.82 o
   5   8  -1      697.34      771.31     16.56 o
   7   8  -1      188.91      213.18      8.48 o
   9   8  -1      105.08      102.31      7.29 o
  11   8  -1       19.45       21.66      5.74 o
  13   8  -1        9.35        7.09      6.17 o
   2   9  -1      447.97      555.60     11.96 o
   4   9  -1      601.60      701.88     14.59 o
   6   9  -1      357.32      357.03     10.39 o
   8   9  -1       89.87      101.21      6.94 o
  10   9  -1       74.34       73.64      6.94 o
  12   9  -1       11.63        3.27      5.45 o
   1  10  -1    14046.16    13871.04    156.33 o
   3  10  -1      137.20      194.66      3.70 o
   5  10  -1      422.52      398.75     10.39 o
   7  10  -1       19.03       16.92      3.85 o
   9  10  -1      166.72      161.29      8.84 o
  11  10  -1       41.52       40.16      8.72 o
  13  10  -1        4.14       -4.36      5.40 o
   2  11  -1     2744.37     2698.42     28.46 o
   4  11  -1      105.69       84.25      3.02 o
   6  11  -1      102.29       95.74     10.90 o
   8  11  -1      105.22      117.14      8.72 o
  10  11  -1        2.62        5.45      4.63 o
  12  11  -1       17.30       21.26      6.17 o
   1  12  -1     1167.11     1155.94     14.58 o
   3  12  -1     2821.55     2870.21     33.64 o
   5  12  -1        1.19        5.60      1.59 o
   7  12  -1      402.63      386.69     11.93 o
   9  12  -1      126.90      129.66      8.07 o
  11  12  -1       10.85        6.46      4.97 o
  13  12  -1        2.25       -4.36      5.40 o
   2  13  -1     2110.71     2013.42     21.63 o
   4  13  -1      523.76      598.79     10.20 o
   6  13  -1       29.40       39.82      3.98 o
   8  13  -1      184.12      196.76      8.84 o
  10  13  -1       57.61       52.43      6.17 o
  12  13  -1       18.80       17.45      6.54 o
   1  14  -1      417.86      479.41      7.55 o
   3  14  -1      116.16      103.44      5.58 o
   5  14  -1      431.09      354.04      7.50 o
   7  14  -1      318.10      300.18     13.18 o
   9  14  -1      132.94      120.19      8.07 o
  11  14  -1       18.44       13.63      5.40 o
  13  14  -1        4.02        8.07      5.74 o
   2  15  -1     1149.37     1315.60     14.78 o
   4  15  -1     1789.15     1958.74     27.66 o
   6  15  -1       22.56       18.76      2.36 o
   8  15  -1      152.95      127.20      7.60 o
  10  15  -1        0.30       -0.55      9.81 o
  12  15  -1        2.51        0.84      4.97 o
   1  16  -1     1550.29     1608.22     20.03 o
   3  16  -1      918.66      994.96     11.94 o
   5  16  -1      294.99      314.86      6.87 o
   7  16  -1       57.20       66.32      4.07 o
   9  16  -1       81.80       68.65      7.63 o
  11  16  -1        2.61       -0.55      4.63 o
   2  17  -1     2260.29     2333.58     25.24 o
   4  17  -1      254.79      218.64      5.37 o
   6  17  -1      249.74      233.63      6.37 o
   8  17  -1      123.08      115.70      7.29 o
  10  17  -1       24.37       22.53      5.23 o
  12  17  -1        3.20       -4.97      4.97 o
   1  18  -1     6129.91     6723.76     77.28 o
   3  18  -1     3211.05     3288.72     35.28 o
   5  18  -1      143.31      102.71      3.67 o
   7  18  -1      110.98      106.25      5.80 o
   9  18  -1       44.68       36.51      5.40 o
  11  18  -1       23.60       15.27      5.40 o
   2  19  -1      710.59      760.03     10.29 o
   4  19  -1      157.24      119.81      5.67 o
   6  19  -1      182.72      178.73      5.73 o
   8  19  -1      160.95      165.83     13.08 o
  10  19  -1       18.27       10.06      4.97 o
  12  19  -1        2.06        8.72      8.72 o
   1  20  -1     1361.84     1340.65     21.40 o
   3  20  -1       11.14       10.90      1.96 o
   5  20  -1       19.44       16.36      2.04 o
   7  20  -1      132.74      114.75      5.08 o
   9  20  -1       21.22       13.34      4.97 o
  11  20  -1        3.54        7.63      7.63 o
   2  21  -1      391.54      394.85      6.80 o
   4  21  -1      107.36      142.34      3.45 o
   6  21  -1        1.16        2.78      2.04 o
   8  21  -1       15.47       20.77      4.91 o
  10  21  -1       13.12        6.54      6.54 o
  12  21  -1        0.79       -2.18      7.63 o
   1  22  -1      282.73      247.66      5.03 o
   3  22  -1      172.33      152.40      3.26 o
   5  22  -1      188.58      169.36      4.96 o
   7  22  -1      106.71       94.94      4.80 o
   9  22  -1       16.96       19.63      7.63 o
  11  22  -1       11.61       13.08      8.72 o
   2  23  -1      325.65      313.82     11.65 o
   4  23  -1      337.06      310.85      5.42 o
   6  23  -1       65.67       69.56      3.67 o
   8  23  -1      126.88       99.22     10.90 o
  10  23  -1       22.24       16.36      7.63 o
  12  23  -1       14.98       21.81      9.81 o
   1  24  -1       20.23       27.92      2.52 o
   3  24  -1      123.35       78.77      2.50 o
   5  24  -1      104.88       99.42      5.35 o
   7  24  -1       65.19       61.01      5.23 o
   9  24  -1       38.36       33.80      8.72 o
  11  24  -1       13.60       14.17      8.72 o
   2  25  -1      172.59      202.14      4.88 o
   4  25  -1       18.61       18.33      1.87 o
   6  25  -1      193.44      207.87      7.60 o
   8  25  -1       83.31       95.95     10.90 o
  10  25  -1       16.59        4.36      6.54 o
  12  25  -1        7.25        7.63      8.72 o
   1  26  -1       17.37       18.16      2.00 o
   3  26  -1      305.66      329.26      8.75 o
   5  26  -1       42.37       33.52      5.21 o
   7  26  -1       17.79       29.44      6.54 o
   9  26  -1       48.88       46.89      9.81 o
  11  26  -1        1.09       -6.54      6.54 o
   2  27  -1      155.19      193.61      4.75 o
   4  27  -1      128.39      130.63      4.16 o
   6  27  -1      112.98      108.36      6.02 o
   8  27  -1       70.64       69.78      9.81 o
  10  27  -1        3.76        4.36      6.54 o
   1  28  -1      348.65      331.68      6.67 o
   3  28  -1       21.34       20.30      2.29 o
   5  28  -1      154.91      139.97      5.60 o
   7  28  -1       85.77       91.59      9.81 o
   9  28  -1       54.71       59.97      9.81 o
  11  28  -1       13.57       21.81      8.72 o
   2  29  -1      189.21      202.57      6.45 o
   4  29  -1       30.15       21.33      2.41 o
   6  29  -1       45.57       49.92      4.97 o
   8  29  -1      136.54      149.38     13.08 o
  10  29  -1       11.77       10.90      7.63 o
   1  30  -1      138.40      147.54      4.61 o
   3  30  -1      372.26      392.76     12.12 o
   5  30  -1        2.21        2.10      2.68 o
   7  30  -1       65.12       59.97      8.72 o
   9  30  -1        7.07       -4.36      6.54 o
  11  30  -1        2.24        3.27      7.63 o
   2  31  -1      257.14      256.94      7.55 o
   4  31  -1      240.46      268.20      6.51 o
   6  31  -1        7.22        9.93      3.41 o
   8  31  -1       60.36       57.79      9.81 o
  10  31  -1        7.01        6.54      7.63 o
   1  32  -1     1720.32     1625.33     21.93 o
   3  32  -1      568.61      590.77     10.30 o
   5  32  -1       39.62       41.26      5.87 o
   7  32  -1        7.32       14.17      6.54 o
   9  32  -1        6.37        0.00      6.54 o
  11  32  -1        2.70        2.18      7.63 o
   2  33  -1      477.45      459.82     11.33 o
   4  33  -1      420.79      405.56      8.38 o
   6  33  -1      111.89       95.65      8.72 o
   8  33  -1       55.72       38.16      8.72 o
  10  33  -1        6.89       18.54      8.72 o
   1  34  -1      464.47      462.32      9.60 o
   3  34  -1       66.04       76.91      3.93 o
   5  34  -1       34.43       37.21      4.16 o
   7  34  -1       68.43       82.87      9.81 o
   9  34  -1       14.90       -2.18      6.54 o
   2  35  -1      134.74      146.94      5.19 o
   4  35  -1        8.12        5.59      2.79 o
   6  35  -1       24.57       29.44      7.63 o
   8  35  -1       30.10       25.08      7.63 o
  10  35  -1        8.67        4.36      7.63 o
   1  36  -1      361.08      355.38      7.60 o
   3  36  -1       27.72       30.33      3.67 o
   5  36  -1      102.10       92.64      5.43 o
   7  36  -1       30.82       25.08      7.63 o
   9  36  -1        1.43       -1.09      6.54 o
   2  37  -1      543.44      550.53     13.60 o
   4  37  -1      212.86      184.04      7.33 o
   6  37  -1       16.75       10.57      4.97 o
   8  37  -1        1.31       -5.45      5.45 o
  10  37  -1       16.13       20.72      9.81 o
   1  38  -1      990.37      985.28     31.45 o
   3  38  -1       64.90       63.94      4.59 o
   5  38  -1       17.95       12.17      4.07 o
   7  38  -1        9.32       16.36      7.63 o
   9  38  -1        5.38        4.36      6.54 o
   2  39  -1       58.24       62.96      4.59 o
   4  39  -1       50.41       43.67      6.70 o
   6  39  -1       83.53       91.42      7.60 o
   8  39  -1       13.55       21.81      8.72 o
   1  40  -1       74.35       85.31      5.13 o
   3  40  -1       63.04       67.85      4.80 o
   5  40  -1        2.80        1.18      3.02 o
   7  40  -1       11.02       -1.09      6.54 o
   9  40  -1        6.94       16.36      8.72 o
   2  41  -1       22.51       21.95      3.53 o
   4  41  -1        7.23        5.82      3.15 o
   6  41  -1       10.36       12.25      4.97 o
   8  41  -1        8.91       10.90      7.63 o
   1  42  -1      347.50      398.48     25.08 o
   3  42  -1       45.25       45.49      4.55 o
   5  42  -1        3.65        4.30      3.32 o
   7  42  -1        0.97       -1.09      5.45 o
   9  42  -1        3.52       -6.54      6.54 o
   2  43  -1       37.73       40.93      9.27 o
   4  43  -1        2.45        2.31      3.32 o
   6  43  -1        7.82        7.09      4.63 o
   8  43  -1       13.10        6.54      7.63 o
   1  44  -1       37.85       35.85      5.40 o
   3  44  -1        4.32       10.90      4.63 o
   5  44  -1        6.63        7.63      4.63 o
   7  44  -1        6.42        1.09      6.54 o
   2  45  -1       20.70       15.27      4.63 o
   4  45  -1        5.58        3.82      4.63 o
   6  45  -1        0.66        3.27      4.63 o
   8  45  -1        5.78        0.00      7.63 o
   1  46  -1       43.65       44.80      6.54 o
   3  46  -1       18.60       20.17      5.40 o
   5  46  -1       15.89       18.54      8.72 o
   7  46  -1        1.56       -5.45      6.54 o
   2  47  -1        8.94       10.99      6.00 o
   4  47  -1       19.26       24.41      5.74 o
   6  47  -1       13.05       20.72      8.72 o
   1  48  -1       64.09       68.88      7.09 o
   3  48  -1        4.91       -2.78      4.19 o
   5  48  -1        2.98       15.27      7.63 o
   2  49  -1        3.16       -2.18      4.63 o
   4  49  -1        0.54       -3.87      6.54 o
   6  49  -1        2.84       14.17      8.72 o
   1  50  -1       22.31       26.19      6.17 o
   3  50  -1        2.04        0.55      4.91 o
   5  50  -1        2.85        5.45      7.63 o
   2  51  -1        4.08        2.73      4.63 o
   4  51  -1       28.58       29.44      9.81 o
   1  52  -1        4.21       -6.00      7.09 o
   3  52  -1       23.09       25.71      8.18 o
   2  53  -1        9.13        6.54      5.40 o
   1  54  -1        4.22       -3.82      4.63 o
   3  54  -1        6.56       -0.73      5.74 o
   2  55  -1        0.15        2.18      6.54 o
   1  56  -1       25.97       21.04      6.52 o
   2   0   0   179215.55   109035.84   2628.85 o
   4   0   0       75.28       38.16      4.36 o
   6   0   0      202.00      227.88     10.90 o
   8   0   0       15.26       26.17      6.54 o
  10   0   0        0.02       -5.45      5.45 o
  12   0   0       37.78       32.71      9.81 o
   1   1   0      425.98      652.78     43.61 o
   3   1   0     7562.19     7876.65    127.21 o
   5   1   0     6511.69     7103.90    117.19 o
   7   1   0      780.52      859.21     20.05 o
   9   1   0       10.09       10.90      4.63 o
  11   1   0        5.69       -4.00     10.90 o
  13   1   0        3.57        0.00      5.40 o
   0   2   0      576.03        0.00     10.90 o
   2   2   0      685.23      755.07     13.88 o
   4   2   0       71.67       78.15      3.85 o
   6   2   0      347.74      392.65     11.16 o
   8   2   0       55.09       54.42      5.40 o
  10   2   0       23.65       23.52      5.40 o
  12   2   0        5.27        2.18      5.40 o
   1   3   0     7413.66     7421.60     84.22 o
   3   3   0     3162.74     3628.15     60.14 o
   5   3   0      801.85     1071.28     21.59 o
   7   3   0      214.83      180.06      8.07 o
   9   3   0      147.50      158.71      9.81 o
  11   3   0      102.26       85.54      8.07 o
  13   3   0        7.28        9.27      6.17 o
   0   4   0     3739.89     4038.21     53.49 o
   2   4   0    14914.62    14144.19    225.90 o
   4   4   0     3217.86     2971.21     50.89 o
   6   4   0       30.25       33.53     10.90 o
   8   4   0       83.01       68.24      6.54 o
  10   4   0       44.88       38.41      9.81 o
  12   4   0        1.46        2.26      6.00 o
   1   5   0      366.52      364.73      4.01 o
   3   5   0     3031.07     3096.80     51.66 o
   5   5   0     2993.59     3100.91     53.58 o
   7   5   0      482.99      607.88     15.42 o
   9   5   0      359.78      436.95     14.25 o
  11   5   0       60.64       69.54     11.99 o
  13   5   0        9.09        1.09      5.40 o
   0   6   0       10.90       13.89      0.70 o
   2   6   0        7.65        9.98      1.32 o
   4   6   0     1085.60     1062.41     20.42 o
   6   6   0      892.82      864.97     18.88 o
   8   6   0        4.91       15.27      4.63 o
  10   6   0       34.60       34.66      9.27 o
  12   6   0        1.21       -3.27      4.63 o
   1   7   0      303.87      289.32      3.68 o
   3   7   0     2068.12     2372.70     49.07 o
   5   7   0     1635.51     1734.78     42.52 o
   7   7   0        4.06        2.73      3.08 o
   9   7   0       49.24       55.01      6.52 o
  11   7   0       87.28       83.08      8.07 o
  13   7   0        3.38        5.96      5.74 o
   0   8   0     8425.72     8554.15    136.84 o
   2   8   0       79.19       57.43      1.64 o
   4   8   0      984.55      910.50     18.11 o
   6   8   0       77.92      103.67      7.09 o
   8   8   0      374.44      408.61     12.70 o
  10   8   0      226.81      206.47     17.45 o
  12   8   0       37.69       33.94      6.94 o
   1   9   0     7370.31     7563.97     85.59 o
   3   9   0        6.05        6.43      1.26 o
   5   9   0     1823.47     1868.13     34.89 o
   7   9   0      176.57      180.07      8.72 o
   9   9   0      104.08      112.40     15.27 o
  11   9   0       42.17       47.49      6.94 o
  13   9   0       31.81       23.22      6.52 o
   0  10   0     2266.52     2105.71     34.69 o
   2  10   0      755.25      852.25     12.79 o
   4  10   0     2095.83     2193.65     38.16 o
   6  10   0      134.63      164.78      7.29 o
   8  10   0       77.66       63.50      7.09 o
  10  10   0       11.84        8.56      4.97 o
  12  10   0        6.85        1.64      5.40 o
   1  11   0     2309.62     2542.62     29.71 o
   3  11   0     2027.39     2115.78     25.61 o
   5  11   0        4.56        0.55      2.31 o
   7  11   0       74.99       91.80      6.17 o
   9  11   0      151.22      162.20      8.84 o
  11  11   0       71.45       75.23     11.45 o
  13  11   0        6.43        3.78      5.74 o
   0  12   0      861.97      936.85     30.53 o
   2  12   0     1795.94     1869.12     20.18 o
   4  12   0      130.74       99.87      4.52 o
   6  12   0      239.15      176.23     13.08 o
   8  12   0      180.09      170.87      8.84 o
  10  12   0      123.72      100.03      9.81 o
  12  12   0        5.12        2.77      6.54 o
   1  13   0      243.47      221.71      3.65 o
   3  13   0        0.58       -0.82      0.82 o
   5  13   0       14.40       14.20      2.62 o
   7  13   0      469.87      455.12     13.63 o
   9  13   0      163.54      167.84     13.08 o
  11  13   0       11.77       15.99      5.74 o
  13  13   0       18.21       25.68      8.72 o
   0  14   0      110.41       85.44      2.62 o
   2  14   0       35.90       38.06      1.46 o
   4  14   0      649.88      678.02     11.33 o
   6  14   0      477.83      517.97     13.48 o
   8  14   0        7.45        5.65      4.19 o
  10  14   0        0.99        6.79      4.97 o
  12  14   0        8.69       10.90      8.18 o
   1  15   0        3.37        9.40      1.69 o
   3  15   0      620.05      634.84     10.48 o
   5  15   0      102.01      119.22      4.32 o
   7  15   0       94.82       97.79      6.52 o
   9  15   0      113.69      114.26      7.60 o
  11  15   0       16.48        9.27      5.40 o
  13  15   0        0.10       -4.65      5.74 o
   0  16   0        6.23        6.54      0.98 o
   2  16   0     1064.65     1008.81     11.68 o
   4  16   0      631.37      490.13     10.07 o
   6  16   0        1.30        5.09      1.89 o
   8  16   0        1.96       -1.64      4.91 o
  10  16   0        3.86       -0.69      4.19 o
  12  16   0       14.51       10.76      5.74 o
   1  17   0       10.48        8.50      1.09 o
   3  17   0      647.29      671.55     10.26 o
   5  17   0      486.87      480.18      8.44 o
   7  17   0       46.45       46.59      3.67 o
   9  17   0        3.01        5.75      4.19 o
  11  17   0        5.48        6.96      4.97 o
   0  18   0        3.05       11.88      3.27 o
   2  18   0      413.98      514.17      6.70 o
   4  18   0      630.62      738.82     11.01 o
   6  18   0       16.72       14.03      2.36 o
   8  18   0       80.18       77.71      4.96 o
  10  18   0       13.37        9.81      8.72 o
  12  18   0        1.35        5.60      5.74 o
   1  19   0       60.14       96.17      2.64 o
   3  19   0      545.00      714.11     10.46 o
   5  19   0      605.85      688.63     10.86 o
   7  19   0      513.65      530.59     17.64 o
   9  19   0      118.92      127.04      6.23 o
  11  19   0        3.20        3.19      4.97 o
   0  20   0     2287.93     1949.38     33.53 o
   2  20   0     4279.92     4391.56     45.83 o
   4  20   0      347.50      295.49      5.96 o
   6  20   0        1.06        2.68      2.43 o
   8  20   0       21.24       26.42      3.80 o
  10  20   0       13.99        4.36      4.63 o
  12  20   0       32.52       41.12      7.29 o
   1  21   0     1113.54     1099.18     14.29 o
   3  21   0     2554.66     2441.47     29.98 o
   5  21   0        5.78        2.18      1.64 o
   7  21   0      702.08      690.63     13.82 o
   9  21   0      170.66      156.63      8.84 o
  11  21   0       15.31       16.90      6.00 o
   0  22   0      324.53      295.12      7.29 o
   2  22   0      316.98      336.39      5.23 o
   4  22   0      126.41      170.28      4.31 o
   6  22   0        4.13        5.02      2.24 o
   8  22   0       31.31       27.53      3.67 o
  10  22   0       23.37       20.93      5.74 o
  12  22   0        0.04       10.90      8.72 o
   1  23   0      387.77      328.40      5.98 o
   3  23   0        2.38        1.09      1.42 o
   5  23   0       60.22       58.88      3.31 o
   7  23   0       34.69       28.83      3.32 o
   9  23   0        7.46        8.54      4.44 o
  11  23   0        1.35        2.18      6.54 o
   0  24   0        0.15       -0.55      1.54 o
   2  24   0      745.34      827.00     10.39 o
   4  24   0       97.08      116.02      3.65 o
   6  24   0      160.11      152.81      4.98 o
   8  24   0       30.14       22.88      3.67 o
  10  24   0       18.38       35.98      9.81 o
  12  24   0       20.44       40.34     10.90 o
   1  25   0      126.38      148.06      4.09 o
   3  25   0      140.30      156.77      3.99 o
   5  25   0       55.03       58.14      3.15 o
   7  25   0       55.51       47.16      3.96 o
   9  25   0       26.36       27.26      8.72 o
  11  25   0       39.29       50.16     10.90 o
   0  26   0      325.53      258.98      8.18 o
   2  26   0      340.44      322.89      5.31 o
   4  26   0      113.11      124.98      4.41 o
   6  26   0       18.52       28.26      2.96 o
   8  26   0       80.17       76.87      4.96 o
  10  26   0       46.69       50.16     10.90 o
  12  26   0        7.27        6.54      8.72 o
   1  27   0      238.75      237.30      5.46 o
   3  27   0      112.86      105.31      3.04 o
   5  27   0       75.83       74.29      3.51 o
   7  27   0      333.43      329.13     11.01 o
   9  27   0      102.75      106.86     11.99 o
  11  27   0        1.66        7.63      8.72 o
   0  28   0      150.80      179.78      6.02 o
   2  28   0        0.08        2.24      1.49 o
   4  28   0       32.53       35.23      2.55 o
   6  28   0       34.88       30.61      3.53 o
   8  28   0      124.45      133.13      7.60 o
  10  28   0       29.66       26.17      8.72 o
   1  29   0        5.83        7.28      1.89 o
   3  29   0      261.22      280.04      5.17 o
   5  29   0        1.90        0.72      2.36 o
   7  29   0      370.08      367.84     12.26 o
   9  29   0       25.40       26.17      8.72 o
  11  29   0       11.98       26.17      9.81 o
   0  30   0      320.88      284.09     10.36 o
   2  30   0       57.32       60.15      2.74 o
   4  30   0       20.78       10.98      2.68 o
   6  30   0      174.40      154.92      6.40 o
   8  30   0       19.89       25.08      7.63 o
  10  30   0       13.81       22.90      8.72 o
   1  31   0        0.22       -0.64      1.49 o
   3  31   0       80.59       70.57      4.16 o
   5  31   0      383.45      358.40      9.40 o
   7  31   0      248.97      266.72     10.39 o
   9  31   0       35.28       41.43      9.81 o
  11  31   0        1.98       -6.54      6.54 o
   0  32   0       92.28       80.78      4.44 o
   2  32   0      379.71      358.73     13.62 o
   4  32   0      307.42      295.50      9.25 o
   6  32   0       48.98       51.46      5.86 o
   8  32   0        0.31       -4.36      6.54 o
  10  32   0        5.47        1.09      7.63 o
   1  33   0      130.96      130.64      7.40 o
   3  33   0       40.90       47.83      3.96 o
   5  33   0      101.93      106.26      5.60 o
   7  33   0       72.31       66.02      5.74 o
   9  33   0       26.75       43.61      9.81 o
  11  33   0       18.70       17.45      9.81 o
   0  34   0     1935.78     1877.22     37.07 o
   2  34   0     1582.81     1565.97     25.17 o
   4  34   0      272.23      298.65      8.38 o
   6  34   0        2.53        3.02      2.89 o
   8  34   0       43.18       47.98      8.72 o
  10  34   0       10.81       11.99      7.63 o
   1  35   0       82.54       87.27      8.47 o
   3  35   0      700.01      711.04     14.42 o
   5  35   0      307.03      304.11      9.01 o
   7  35   0        2.99       -1.85      2.89 o
   9  35   0       15.74        9.81      7.63 o
   0  36   0     4209.64     4195.70    103.58 o
   2  36   0      855.15      820.90     15.71 o
   4  36   0        0.62        1.93      2.89 o
   6  36   0        1.52        1.54      3.32 o
   8  36   0       34.68       34.89      8.72 o
  10  36   0        4.50       -1.09      7.63 o
   1  37   0       25.26       36.09      5.74 o
   3  37   0        0.54       -0.36      3.15 o
   5  37   0        4.52        4.36      3.15 o
   7  37   0       38.99       39.46      4.59 o
   9  37   0        0.00        5.45      7.63 o
   0  38   0     1898.85     1925.57     53.43 o
   2  38   0      767.40      736.43     38.71 o
   4  38   0       75.32       87.32      5.63 o
   6  38   0        0.82        3.59      3.32 o
   8  38   0       20.27       26.17      7.63 o
  10  38   0        0.38        0.00      7.63 o
   1  39   0      355.57      374.24     26.17 o
   3  39   0      458.84      481.44     11.30 o
   5  39   0       61.96       67.49      5.22 o
   7  39   0       28.53       40.80      6.52 o
   9  39   0        0.09        3.27      6.54 o
   0  40   0       58.09       73.05      8.72 o
   2  40   0       10.07       13.63      4.63 o
   4  40   0        1.26        0.08      2.89 o
   6  40   0       23.22       21.89      4.16 o
   8  40   0        4.21       -1.09      6.54 o
   1  41   0      129.89      123.78      7.71 o
   3  41   0       12.24        7.53      4.19 o
   5  41   0       82.31       90.22      5.85 o
   7  41   0        7.46       10.82      8.18 o
   9  41   0        9.57       18.54      8.72 o
   0  42   0      511.96      543.00     22.90 o
   2  42   0      131.10      121.51      7.71 o
   4  42   0        3.41       -1.39      4.19 o
   6  42   0        3.16       -2.18      3.53 o
   8  42   0       11.24        5.45      7.63 o
   1  43   0        6.96        9.27      4.63 o
   3  43   0        0.00       -1.57      4.36 o
   5  43   0        5.10        8.18      4.63 o
   7  43   0        0.77        0.00      4.63 o
   9  43   0        1.02       -7.63      7.63 o
   0  44   0      167.53      178.82     13.08 o
   2  44   0        0.96       -3.82      3.85 o
   4  44   0       28.17       26.58      5.40 o
   6  44   0        6.02        4.45      4.97 o
   8  44   0        0.99        0.00      7.63 o
   1  45   0        3.69        0.55      6.00 o
   3  45   0       15.30       10.36      4.63 o
   5  45   0       38.73       40.94      7.63 o
   7  45   0        1.35        8.72      7.63 o
   0  46   0       13.25       20.72      7.63 o
   2  46   0        2.52        3.82      4.91 o
   4  46   0       31.08       46.01      6.52 o
   6  46   0       29.63       57.79     10.90 o
   1  47   0        1.06        2.68      4.19 o
   3  47   0        5.96        8.18      4.63 o
   5  47   0        2.45        1.09      4.63 o
   7  47   0        2.03        6.54      7.63 o
   0  48   0       66.26       44.70      8.72 o
   2  48   0        4.00       -1.09      4.63 o
   4  48   0        0.04       -1.64      4.63 o
   6  48   0        4.66        4.36      7.63 o
   1  49   0        0.09       -4.86      5.45 o
   3  49   0        0.09       -1.19      4.19 o
   5  49   0        1.22        8.18      5.40 o
   0  50   0        0.47        2.18      5.45 o
   2  50   0        7.85        8.18      5.40 o
   4  50   0        0.01       -2.73      8.18 o
   1  51   0        5.33        7.09      5.40 o
   3  51   0        9.59        9.27      5.40 o
   5  51   0        0.16        2.73      5.40 o
   0  52   0        0.09       -3.27      5.45 o
   2  52   0        0.56       -0.55      9.81 o
   4  52   0        0.71        4.03      4.97 o
   1  53   0        2.72       -2.73      4.63 o
   3  53   0       22.53       17.99      6.17 o
   0  54   0        6.21        7.63      7.63 o
   2  54   0       15.81        8.87     14.17 o
   4  54   0       10.64        6.54      8.72 o
   1  55   0        0.04       -4.78      5.45 o
   3  55   0        0.95        3.27      7.63 o
   0  56   0        3.45       -1.09      7.63 o
   2  56   0       10.19        3.27      8.72 o
   1  57   0        1.33       -6.54      6.54 o
   2   1   1    11306.43    11688.82    152.76 o
   4   1   1     2404.27     2552.09     82.32 o
   6   1   1     1221.85     1339.92     52.34 o
   8   1   1       98.32      101.12      7.29 o
  10   1   1      205.97      194.50     10.39 o
  12   1   1       27.58       29.19      7.09 o
   1   2   1    32629.40    31733.19    511.55 o
   3   2   1     1790.61     1954.28     33.53 o
   5   2   1      846.67     1120.18     22.36 o
   7   2   1      251.77      302.28     10.79 o
   9   2   1       39.53       40.61      6.17 o
  11   2   1       37.61       26.68      6.52 o
  13   2   1        5.58       -1.89      5.74 o
   2   3   1    13833.79    13197.38    172.28 o
   4   3   1     3443.45     3692.56     62.45 o
   6   3   1      541.67      661.05     25.62 o
   8   3   1       20.00       23.63      8.72 o
  10   3   1       51.64       53.72     10.36 o
  12   3   1       17.89        6.00      6.00 o
   1   4   1      311.25      322.81     10.30 o
   3   4   1     7248.54     7309.14    108.31 o
   5   4   1     1727.00     1693.14     32.38 o
   7   4   1       22.82       21.61      3.85 o
   9   4   1       87.73       77.48      6.94 o
  11   4   1       29.26       41.24      6.94 o
  13   4   1       16.50       19.34      7.29 o
   2   5   1      328.62      346.39     14.73 o
   4   5   1     2172.15     2314.41     41.63 o
   6   5   1     1152.37     1146.24     24.28 o
   8   5   1      179.83      165.19      8.48 o
  10   5   1       14.42       22.68      5.74 o
  12   5   1        3.00        2.18      5.40 o
   1   6   1    57429.60    54668.63   1083.31 o
   3   6   1     4509.73     4502.96     60.01 o
   5   6   1       92.95      175.02      6.94 o
   7   6   1       88.02       94.87      6.17 o
   9   6   1       35.60       35.29      5.74 o
  11   6   1       38.33       37.07      6.52 o
  13   6   1        7.69       10.29      9.27 o
   2   7   1     1447.54     1508.91     21.19 o
   4   7   1      321.93      354.56     13.57 o
   6   7   1      390.36      380.29     11.16 o
   8   7   1      582.04      526.24     15.79 o
  10   7   1       68.07       73.54     10.90 o
  12   7   1       16.76       14.72      6.17 o
   1   8   1     2110.60     2112.86     31.95 o
   3   8   1      970.82      959.18     34.26 o
   5   8   1      697.54      779.24     20.72 o
   7   8   1      188.91      225.89      9.25 o
   9   8   1      105.10       88.66      7.29 o
  11   8   1       19.45       16.36      5.74 o
  13   8   1        9.35       10.07      6.52 o
   2   9   1      448.18      540.03     12.12 o
   4   9   1      602.22      690.47     11.93 o
   6   9   1      357.56      372.36     10.79 o
   8   9   1       89.99      104.13      6.94 o
  10   9   1       74.37       63.74      9.81 o
  12   9   1       11.63        5.45      5.40 o
   1  10   1    14049.83    13797.77    220.50 o
   3  10   1      137.16      194.67      4.80 o
   5  10   1      422.51      373.49     10.39 o
   7  10   1       19.03       22.41      6.54 o
   9  10   1      166.75      163.90     15.27 o
  11  10   1       41.55       37.69      6.94 o
  13  10   1        4.14       -2.73      6.17 o
   2  11   1     2744.19     2726.27     38.72 o
   4  11   1      105.71       97.59      5.27 o
   6  11   1      102.26       95.63      5.74 o
   8  11   1      105.17       97.59      6.94 o
  10  11   1        2.62        9.39      4.97 o
  12  11   1       17.30       20.88      9.27 o
   1  12   1     1166.78     1171.56     16.78 o
   3  12   1     2821.38     2813.97     39.45 o
   5  12   1        1.18        0.00      2.06 o
   7  12   1      402.66      409.60     13.08 o
   9  12   1      126.91      145.86      8.84 o
  11  12   1       10.85       14.32      6.00 o
  13  12   1        2.25       -2.54      5.74 o
   2  13   1     2110.28     1990.51     28.11 o
   4  13   1      523.65      554.56     10.48 o
   6  13   1       29.44       45.11      9.81 o
   8  13   1      184.05      182.44      9.16 o
  10  13   1       57.56       65.42      6.94 o
  12  13   1       18.79        6.03      5.74 o
   1  14   1      418.64      462.40      9.61 o
   3  14   1      116.20       88.93      3.78 o
   5  14   1      431.32      353.98      7.96 o
   7  14   1      318.11      274.47     10.39 o
   9  14   1      132.83      112.05      8.07 o
  11  14   1       18.41       13.96      5.74 o
  13  14   1        4.02       -3.71      6.54 o
   2  15   1     1149.80     1302.59     19.30 o
   4  15   1     1789.99     1928.82     24.53 o
   6  15   1       22.61       23.11      3.85 o
   8  15   1      152.89      136.70      8.07 o
  10  15   1        0.30       -4.96      6.54 o
  12  15   1        2.51       -7.09      7.09 o
   1  16   1     1550.74     1646.02     23.08 o
   3  16   1      918.98      990.66     13.63 o
   5  16   1      294.93      317.38      7.99 o
   7  16   1       57.21       60.78      5.74 o
   9  16   1       81.79       77.28      7.29 o
  11  16   1        2.61       -2.18      5.45 o
   2  17   1     2260.16     2349.19     32.94 o
   4  17   1      254.84      234.71      5.67 o
   6  17   1      249.93      233.64      7.52 o
   8  17   1      123.11      130.70      8.07 o
  10  17   1       24.35       25.12      6.17 o
  12  17   1        3.20       -7.09      7.09 o
   1  18   1     6132.98     6731.89     88.97 o
   3  18   1     3210.94     3319.67     39.80 o
   5  18   1      143.36      111.06      3.93 o
   7  18   1      111.00      102.76      6.52 o
   9  18   1       44.67       50.25      6.17 o
  11  18   1       23.56       22.08      6.54 o
   2  19   1      710.93      745.27     21.20 o
   4  19   1      157.20      120.07      3.82 o
   6  19   1      182.59      177.80      5.30 o
   8  19   1      160.99      160.06     16.36 o
  10  19   1       18.27       12.46      8.18 o
  12  19   1        2.06        0.55      5.40 o
   1  20   1     1361.99     1368.05     30.24 o
   3  20   1       11.09        8.25      1.64 o
   5  20   1       19.45       16.50      2.18 o
   7  20   1      132.73      118.96      5.85 o
   9  20   1       21.22       18.47      7.18 o
  11  20   1        3.54       13.08      6.17 o
   2  21   1      392.02      403.10      7.96 o
   4  21   1      107.42      150.48      4.56 o
   6  21   1        1.18        2.18      2.18 o
   8  21   1       15.42       14.67      3.67 o
  10  21   1       13.10        9.98      3.96 o
  12  21   1        0.79       -5.45      7.09 o
   1  22   1      282.22      245.81      7.85 o
   3  22   1      172.40      163.11      7.87 o
   5  22   1      188.63      172.97      4.91 o
   7  22   1      106.71      105.22      5.43 o
   9  22   1       16.94       13.96      3.67 o
  11  22   1       11.59        8.21      7.63 o
   2  23   1      325.61      325.53      7.05 o
   4  23   1      337.03      303.91      6.39 o
   6  23   1       65.69       66.79      5.90 o
   8  23   1      126.90      129.94      6.23 o
  10  23   1       22.24       21.54      4.32 o
  12  23   1       14.98       14.72      6.17 o
   1  24   1       20.23       26.30      2.24 o
   3  24   1      123.42       83.82      3.27 o
   5  24   1      104.92      102.93      4.06 o
   7  24   1       65.19       65.16      4.06 o
   9  24   1       38.35       32.74      4.59 o
  11  24   1       13.59        8.18      6.17 o
   2  25   1      172.46      203.43      5.60 o
   4  25   1       18.56       20.36      2.18 o
   6  25   1      193.20      177.47      5.53 o
   8  25   1       83.20       74.74      5.22 o
  10  25   1       16.61       18.45     10.90 o
  12  25   1        7.26        7.63      8.72 o
   1  26   1       17.30       18.57      2.24 o
   3  26   1      305.53      336.65      6.67 o
   5  26   1       42.36       35.85      2.84 o
   7  26   1       17.79       20.23      2.96 o
   9  26   1       48.91       46.23      4.80 o
  11  26   1        1.09       -4.36      7.63 o
   2  27   1      155.24      190.47      5.99 o
   4  27   1      128.44      131.03      4.20 o
   6  27   1      113.02      114.50      4.61 o
   8  27   1       70.64       80.16      9.90 o
  10  27   1        3.76        1.09      7.63 o
   1  28   1      348.46      323.52      5.63 o
   3  28   1       21.33       25.95      2.41 o
   5  28   1      154.88      137.96      4.75 o
   7  28   1       85.76       83.03      4.61 o
   9  28   1       54.72       57.61      6.52 o
  11  28   1       13.57       20.72      9.81 o
   2  29   1      189.37      200.65      5.78 o
   4  29   1       30.09       27.10      2.55 o
   6  29   1       45.55       47.38      4.09 o
   8  29   1      136.60      145.14     18.02 o
  10  29   1       11.78       15.27      8.72 o
   1  30   1      138.27      156.19      5.13 o
   3  30   1      372.39      397.89      9.29 o
   5  30   1        2.22       -0.27      2.18 o
   7  30   1       65.12       61.90      4.06 o
   9  30   1        7.06       15.10      4.97 o
  11  30   1        2.24        5.45      7.63 o
   2  31   1      257.09      259.28      7.05 o
   4  31   1      240.45      267.11      6.63 o
   6  31   1        7.22        6.81      2.73 o
   8  31   1       60.35       49.68      7.09 o
  10  31   1        7.00        1.09      7.63 o
   1  32   1     1719.84     1622.63     24.88 o
   3  32   1      568.50      566.30     10.19 o
   5  32   1       39.59       49.16      3.65 o
   7  32   1        7.32        9.95      4.59 o
   9  32   1        6.36        7.63      7.63 o
  11  32   1        2.70       16.36      8.72 o
   2  33   1      477.27      455.57     16.36 o
   4  33   1      420.62      394.16     11.02 o
   6  33   1      111.80      105.64      5.85 o
   8  33   1       55.65       53.98      6.17 o
  10  33   1        6.87       16.36      7.63 o
   1  34   1      464.44      440.51     13.11 o
   3  34   1       66.09       65.23      3.78 o
   5  34   1       34.43       39.30      4.64 o
   7  34   1       68.41       56.16      4.96 o
   9  34   1       14.88       11.99      7.63 o
   2  35   1      134.73      132.08      7.71 o
   4  35   1        8.13        4.00      3.15 o
   6  35   1       24.58       27.26      3.96 o
   8  35   1       30.11       32.50      6.00 o
  10  35   1        8.67       19.63      8.72 o
   1  36   1      361.12      333.43     11.56 o
   3  36   1       27.72       20.38      4.63 o
   5  36   1      102.08       97.23      5.43 o
   7  36   1       30.82       38.45      7.78 o
   9  36   1        1.43        1.09      6.54 o
   2  37   1      543.37      501.24     15.02 o
   4  37   1      212.81      204.86      7.33 o
   6  37   1       16.74       15.99      3.67 o
   8  37   1        1.31        1.73      3.32 o
  10  37   1       16.13       21.81      8.72 o
   1  38   1      990.37      937.33     22.36 o
   3  38   1       64.82       58.88      6.17 o
   5  38   1       17.94       20.95      4.83 o
   7  38   1        9.31       10.74      4.84 o
   9  38   1        5.38       -2.18      6.54 o
   2  39   1       58.24       70.27      6.52 o
   4  39   1       50.42       48.47      6.00 o
   6  39   1       83.54       83.23      5.85 o
   8  39   1       13.55       11.88      4.40 o
   1  40   1       74.27       78.24      6.52 o
   3  40   1       63.00       70.47      9.27 o
   5  40   1        2.80        3.57      4.19 o
   7  40   1       11.02       12.27      3.96 o
   9  40   1        6.94        5.45      7.63 o
   2  41   1       22.48       31.18      6.00 o
   4  41   1        7.21       12.54      4.63 o
   6  41   1       10.39       15.10      4.97 o
   8  41   1        8.93       25.87     13.63 o
   1  42   1      347.31      383.09     13.11 o
   3  42   1       45.24       42.97      5.40 o
   5  42   1        3.65        0.30      4.19 o
   7  42   1        0.97       -0.69      4.19 o
   9  42   1        3.51       -4.36      6.54 o
   2  43   1       37.73       39.28      5.40 o
   4  43   1        2.45        8.18      4.63 o
   6  43   1        7.82        6.72      5.45 o
   8  43   1       13.10       15.27      8.72 o
   1  44   1       37.82       32.81      7.09 o
   3  44   1        4.32        1.88      4.19 o
   5  44   1        6.63        7.63      4.63 o
   7  44   1        6.42        0.08      6.00 o
   2  45   1       20.73       28.73      5.40 o
   4  45   1        5.60        5.45      4.63 o
   6  45   1        0.67        3.18     10.36 o
   1  46   1       43.70       44.73      6.17 o
   3  46   1       18.62       21.78      6.00 o
   5  46   1       15.90       16.36      5.40 o
   7  46   1        1.56        6.39      5.23 o
   2  47   1        8.94        4.91      4.63 o
   4  47   1       19.25       24.77      5.40 o
   6  47   1       13.05       17.66      5.74 o
   1  48   1       64.15       70.89      7.71 o
   3  48   1        4.92        2.18      4.63 o
   5  48   1        2.98        2.18      5.40 o
   2  49   1        3.17        5.28      9.27 o
   4  49   1        0.55        4.53      4.97 o
   6  49   1        2.84        1.40      5.45 o
   1  50   1       22.31       19.20      5.40 o
   3  50   1        2.04        3.94      5.45 o
   5  50   1        2.85        0.55      5.40 o
   2  51   1        4.08       11.99      5.40 o
   4  51   1       28.58       35.75      6.52 o
   6  51   1        3.54       14.17      8.72 o
   1  52   1        4.21       -4.19      4.19 o
   3  52   1       23.11       28.14      8.18 o
   5  52   1       28.29       34.89      9.81 o
   2  53   1        9.14        7.63      8.18 o
   4  53   1        6.91        8.72      8.72 o
   1  54   1        4.22        3.27      5.40 o
   3  54   1        6.56        7.63      7.63 o
   2  55   1        0.15       -7.63      7.63 o
   1  56   1       26.00       25.08      9.81 o
   2   0   2     6982.71     7202.71    290.58 o
   4   0   2      626.40      608.42     20.72 o
   6   0   2     1148.81     1129.61     33.80 o
   8   0   2      301.23      291.13     16.36 o
  10   0   2        9.10       18.54      7.63 o
  12   0   2       28.82       31.62      9.81 o
   1   1   2     7799.50     7817.87    173.37 o
   3   1   2     5740.08     5939.02     80.34 o
   5   1   2      819.22      845.59     18.50 o
   7   1   2      139.67      135.03      7.71 o
   9   1   2       19.33       10.36      4.63 o
  11   1   2        1.18       -2.73      4.63 o
  13   1   2        3.76       15.81      6.94 o
   2   2   2     8842.09     9207.49    120.64 o
   4   2   2      607.56      664.04     15.42 o
   6   2   2      223.45      248.62      9.25 o
   8   2   2      148.23      146.02      8.48 o
  10   2   2       11.88        3.27      4.63 o
  12   2   2       34.68       51.93     11.99 o
   1   3   2     2397.04     2464.79     40.84 o
   3   3   2     1431.72     1334.09     19.82 o
   5   3   2      224.47      243.71      8.48 o
   7   3   2       80.67       79.66      6.17 o
   9   3   2       24.16       23.84      9.27 o
  11   3   2       10.56        8.65      5.74 o
  13   3   2        6.25        2.44      6.52 o
   2   4   2     6319.11     6413.16     84.54 o
   4   4   2     2287.09     2040.26     29.30 o
   6   4   2      521.37      489.72     15.81 o
   8   4   2      330.78      319.72     13.63 o
  10   4   2       63.71       72.62      9.27 o
  12   4   2       23.33       24.86      6.52 o
   1   5   2     5442.68     5340.19    125.39 o
   3   5   2     1641.71     1500.82     21.98 o
   5   5   2      497.21      556.39     13.88 o
   7   5   2       99.31       95.56      6.17 o
   9   5   2       92.97       88.32      7.71 o
  11   5   2       44.51       41.43      6.94 o
  13   5   2        7.16        9.56      6.52 o
   0   6   2     5885.32     5753.82    130.84 o
   2   6   2     3414.42     3537.11     58.18 o
   4   6   2      764.21      818.92     13.76 o
   6   6   2      476.57      552.82     14.65 o
   8   6   2      433.25      433.49     16.36 o
  10   6   2       44.21       60.33      8.72 o
  12   6   2       27.33       29.23      6.94 o
   1   7   2       67.98       68.13      2.24 o
   3   7   2      622.56      597.36     10.23 o
   5   7   2      125.00      169.99      8.51 o
   7   7   2      445.25      463.84     24.53 o
   9   7   2       81.04       75.88      6.94 o
  11   7   2        7.22        9.27      5.40 o
  13   7   2       18.56       21.75      7.29 o
   0   8   2     4754.52     4531.53    104.67 o
   2   8   2      518.46      671.61     18.77 o
   4   8   2      461.72      446.05      8.49 o
   6   8   2      208.96      242.24      9.25 o
   8   8   2       21.03       25.43      5.40 o
  10   8   2       72.95       76.71      7.71 o
  12   8   2       49.61       53.37      8.07 o
   1   9   2     2847.22     2842.50     38.82 o
   3   9   2      492.82      493.31     15.27 o
   5   9   2      832.15      791.56     13.76 o
   7   9   2      587.49      559.83     15.79 o
   9   9   2       81.50       80.80     12.54 o
  11   9   2        3.48        2.18      5.40 o
  13   9   2       10.40       15.81      6.94 o
   0  10   2     1033.11     1014.65     18.11 o
   2  10   2     2425.65     2578.29     34.39 o
   4  10   2      436.50      462.62     12.92 o
   6  10   2       27.93       33.04      4.63 o
   8  10   2      134.38      118.16      8.07 o
  10  10   2      153.16      152.68     10.02 o
  12  10   2       12.12       18.54      9.27 o
   1  11   2      486.66      509.97      8.77 o
   3  11   2      900.67     1017.68     21.16 o
   5  11   2      280.26      305.66      7.50 o
   7  11   2      259.24      262.43     10.39 o
   9  11   2       68.80       53.43      6.52 o
  11  11   2        6.41       14.61      5.74 o
  13  11   2        1.06       -1.09      6.17 o
   0  12   2     4710.23     4715.96     76.71 o
   2  12   2      199.01      181.04      7.98 o
   4  12   2      246.81      308.88      7.05 o
   6  12   2       55.66       65.00      8.90 o
   8  12   2       72.61       81.43      6.81 o
  10  12   2       19.26       26.26      6.17 o
  12  12   2        7.58        4.36      6.17 o
   1  13   2     1972.56     1958.31     33.92 o
   3  13   2     1888.58     2028.26     29.57 o
   5  13   2      300.91      298.09      7.50 o
   7  13   2      502.01      487.18     20.72 o
   9  13   2      196.30      190.46     20.72 o
  11  13   2        0.25        3.27      7.63 o
   0  14   2     8834.68     9258.73    147.26 o
   2  14   2      978.76     1133.61     17.20 o
   4  14   2      159.04      159.97      5.21 o
   6  14   2      819.74      770.44     14.65 o
   8  14   2      263.56      276.65     11.16 o
  10  14   2       33.71       32.08      6.52 o
  12  14   2       10.71        6.54      6.17 o
   1  15   2      149.21      192.38      4.80 o
   3  15   2      847.33      914.00     13.20 o
   5  15   2     1614.41     1590.36     24.74 o
   7  15   2     1484.81     1534.52     31.22 o
   9  15   2      140.48      148.83     17.45 o
  11  15   2       10.60       10.36      7.09 o
   0  16   2    12791.39    13470.81    214.72 o
   2  16   2     6043.75     6185.87     83.30 o
   4  16   2      726.08      797.56     12.26 o
   6  16   2      304.42      312.67      8.33 o
   8  16   2       67.98       74.51      8.18 o
  10  16   2        2.62        2.73      4.63 o
  12  16   2        7.83        4.14      5.74 o
   1  17   2      621.82      691.25     11.49 o
   3  17   2      202.13      229.56      7.55 o
   5  17   2       39.55       38.08      3.88 o
   7  17   2       95.50      118.12     10.36 o
   9  17   2       46.42       46.59     10.36 o
  11  17   2       30.42       16.36      6.17 o
   0  18   2     3417.23     3815.85    110.13 o
   2  18   2     1524.27     1675.60     24.54 o
   4  18   2      264.02      308.95      6.39 o
   6  18   2      331.34      332.13      8.96 o
   8  18   2       63.57       65.20      6.52 o
  10  18   2        2.33        1.26      4.97 o
  12  18   2        2.01        2.73      6.17 o
   1  19   2     1681.12     1827.39     26.19 o
   3  19   2      837.80      977.13     14.16 o
   5  19   2      581.32      617.04     10.76 o
   7  19   2       68.37       73.56      5.00 o
   9  19   2       65.24       74.10      8.72 o
  11  19   2       60.09       62.07      8.07 o
   0  20   2     5781.65     6056.94    142.84 o
   2  20   2     3107.45     3212.01     44.69 o
   4  20   2     1305.65     1314.48     18.26 o
   6  20   2      613.48      618.81     14.31 o
   8  20   2      134.63      149.17      8.84 o
  10  20   2        3.70        3.77      7.63 o
  12  20   2        1.19        6.99      6.52 o
   1  21   2       44.32       37.80      2.36 o
   3  21   2      164.56      167.98      5.22 o
   5  21   2      329.30      321.01      7.40 o
   7  21   2      439.24      460.16      9.67 o
   9  21   2       72.28       73.06      5.60 o
  11  21   2        0.15        1.82      4.41 o
   0  22   2      352.90      372.90     14.17 o
   2  22   2      410.43      422.26      8.33 o
   4  22   2       19.91       26.61      2.65 o
   6  22   2      287.37      244.39      9.08 o
   8  22   2       22.89       29.55      4.16 o
  10  22   2        1.55       -1.36      4.95 o
  12  22   2       10.16        8.72      6.17 o
   1  23   2      543.06      598.45     11.79 o
   3  23   2     1218.90     1330.66     21.39 o
   5  23   2      282.18      320.70      8.14 o
   7  23   2       51.92       49.91      3.82 o
   9  23   2       64.93       73.09      5.67 o
  11  23   2        4.55        6.89      4.80 o
   0  24   2      777.99      888.64     27.26 o
   2  24   2      580.41      645.14     11.67 o
   4  24   2      317.62      341.58      7.34 o
   6  24   2       76.99       88.40      4.36 o
   8  24   2       23.07       21.81      4.62 o
  10  24   2        6.50        3.73      4.16 o
  12  24   2        2.00       -6.00      6.00 o
   1  25   2        6.12        7.36      1.59 o
   3  25   2      229.32      211.53      7.45 o
   5  25   2      263.73      234.93      7.08 o
   7  25   2       41.43       38.34      3.65 o
   9  25   2        5.56        9.98      3.96 o
  11  25   2        0.69        8.29      6.54 o
   0  26   2      310.37      259.51     11.99 o
   2  26   2      291.13      263.10      6.42 o
   4  26   2        8.35        5.45      2.18 o
   6  26   2       86.86       91.28      5.98 o
   8  26   2       41.20       44.65      4.06 o
  10  26   2       42.38       45.70      5.43 o
   1  27   2      151.20      151.06      4.62 o
   3  27   2       47.60       45.27      3.53 o
   5  27   2       84.78       79.52      5.98 o
   7  27   2        6.95       10.26      2.96 o
   9  27   2       30.20       49.16      5.22 o
  11  27   2        7.93        8.72      6.17 o
   0  28   2      293.22      280.22     13.08 o
   2  28   2       38.61       45.34      3.17 o
   4  28   2       10.51       11.19      2.29 o
   6  28   2        9.49        9.00      2.73 o
   8  28   2       28.58       35.35      3.82 o
  10  28   2       21.72       22.07      4.80 o
   1  29   2        8.03        7.63      3.08 o
   3  29   2      159.20      140.45      5.43 o
   5  29   2       50.34       51.66      3.39 o
   7  29   2       67.55       68.03      5.51 o
   9  29   2       33.84       33.09      4.80 o
  11  29   2        2.23       16.36      8.72 o
   0  30   2       14.73       15.27      4.36 o
   2  30   2       52.71       52.43      3.28 o
   4  30   2      189.41      191.26      5.85 o
   6  30   2      140.02      131.30      5.30 o
   8  30   2       43.61       52.03      4.48 o
  10  30   2       11.26        9.81      6.54 o
   1  31   2      119.05      115.19      6.52 o
   3  31   2      167.90      143.34      8.11 o
   5  31   2       40.42       40.87      3.51 o
   7  31   2       15.76       14.46      3.39 o
   9  31   2        9.23       11.57      4.97 o
  11  31   2        1.50       -1.09      7.63 o
   0  32   2      600.07      556.08     20.72 o
   2  32   2       33.34       35.52      7.63 o
   4  32   2      214.22      200.18      5.81 o
   6  32   2      114.10      113.98      5.03 o
   8  32   2       31.53       30.35      3.93 o
  10  32   2       10.01        6.54      5.23 o
   1  33   2       14.88       20.77      3.85 o
   3  33   2        0.35       -0.48      3.41 o
   5  33   2       44.03       33.47      3.39 o
   7  33   2       10.73       11.99      3.27 o
   9  33   2        1.01       -2.64      6.00 o
   0  34   2      303.11      295.49     15.27 o
   2  34   2      295.49      264.40     25.08 o
   4  34   2       58.15       63.94      4.88 o
   6  34   2       94.72      103.70      5.03 o
   8  34   2       13.07       13.83      4.16 o
  10  34   2        1.79        2.18      7.63 o
   1  35   2      100.60       92.99      6.52 o
   3  35   2      265.29      248.91     10.02 o
   5  35   2      206.99      202.62      6.36 o
   7  35   2       47.43       60.97      5.43 o
   9  35   2        2.51        2.26      4.97 o
   0  36   2      607.34      548.45     21.81 o
   2  36   2       48.21       49.20     14.17 o
   4  36   2       45.68       44.99      4.41 o
   6  36   2       56.91       47.32      4.59 o
   8  36   2       11.54        7.58      3.96 o
  10  36   2        4.76       18.54      8.72 o
   1  37   2       11.22        6.00      4.63 o
   3  37   2       41.28       44.81      5.40 o
   5  37   2       14.91        9.27      4.63 o
   7  37   2       18.15       18.73      4.16 o
   9  37   2        0.49       -4.63      4.63 o
   0  38   2      135.02      118.85     10.90 o
   2  38   2      104.67      108.52      6.94 o
   4  38   2      116.20      117.34      7.71 o
   6  38   2       53.56       52.71     14.17 o
   8  38   2        3.48        6.94      6.33 o
   1  39   2       61.77       61.55      6.17 o
   3  39   2       59.66       50.79      9.81 o
   5  39   2       20.20       20.94      7.63 o
   7  39   2       19.77       32.17      6.17 o
   9  39   2       11.59       20.72      5.74 o
   0  40   2      381.28      372.90     17.45 o
   2  40   2      250.70      241.20     10.39 o
   4  40   2       80.58       88.37      6.94 o
   6  40   2        6.05        3.82      4.63 o
   8  40   2        0.83        4.36      4.97 o
   1  41   2       38.59       35.98      5.74 o
   3  41   2       14.55       15.81      4.63 o
   5  41   2        8.33       16.19      4.97 o
   7  41   2        6.14        2.77      6.54 o
   9  41   2        8.57        7.63      7.63 o
   0  42   2      207.24      214.80     14.17 o
   2  42   2       13.99       11.45      4.91 o
   4  42   2       48.56       47.15      9.27 o
   6  42   2        7.07       11.91      8.18 o
   8  42   2       12.29       11.92      5.74 o
   1  43   2       23.42       25.08      5.40 o
   3  43   2        9.96        9.27      4.63 o
   5  43   2        7.21        3.27      4.63 o
   7  43   2        1.39       -1.93      4.97 o
   0  44   2      285.55      270.41     16.36 o
   2  44   2       41.28       47.80      6.54 o
   4  44   2       19.16       23.52      5.40 o
   6  44   2        4.33        8.72      7.63 o
   8  44   2        5.40       21.25     11.45 o
   1  45   2       14.99       17.60      6.54 o
   3  45   2        7.44        7.09      6.00 o
   5  45   2       56.86       67.52      7.29 o
   7  45   2       12.14       17.45      6.17 o
   0  46   2       17.18       21.81      7.63 o
   2  46   2        4.95       11.83      4.97 o
   4  46   2       18.24       14.01      4.97 o
   6  46   2        8.47        5.45      5.40 o
   1  47   2       11.13       11.45      5.40 o
   3  47   2       17.28       18.75      5.74 o
   5  47   2        1.28       -1.09      5.40 o
   7  47   2        3.03        6.54      7.63 o
   0  48   2       83.19       68.69      9.81 o
   2  48   2       30.12       30.53      5.74 o
   4  48   2        2.55       -3.36     10.36 o
   6  48   2        0.59       -3.82      5.40 o
   1  49   2       11.07       19.48      5.74 o
   3  49   2       10.10        0.00      4.63 o
   5  49   2        0.18       -4.97      4.97 o
   0  50   2       53.14       69.78     10.90 o
   2  50   2       26.23       39.28      6.94 o
   4  50   2       10.80       17.23      5.74 o
   6  50   2        7.48        6.54      8.72 o
   1  51   2        8.39        0.55      5.40 o
   3  51   2       10.25        9.96      6.00 o
   5  51   2        6.19       22.90      8.72 o
   0  52   2       20.78       22.90      8.72 o
   2  52   2        9.01        4.36      5.40 o
   4  52   2        1.30        5.45      8.72 o
   1  53   2        2.74        1.64      5.40 o
   3  53   2        2.70        4.36      7.63 o
   0  54   2       29.31       40.34     10.90 o
   2  54   2       31.49       27.26      9.81 o
   2   1   3     2090.03     2147.85     26.10 o
   4   1   3     1366.37     1397.10     21.16 o
   6   1   3      506.35      477.83     13.88 o
   8   1   3      213.64      184.23     14.17 o
  10   1   3        1.49        9.98      4.97 o
  12   1   3        9.76        9.81      6.17 o
   1   2   3     4361.59     4383.24    100.31 o
   3   2   3     1732.12     1967.44     28.42 o
   5   2   3       97.87      144.49      6.94 o
   7   2   3      372.16      315.30     11.56 o
   9   2   3      120.12      114.58      8.48 o
  11   2   3        7.56        0.47      5.23 o
   2   3   3     3364.23     3110.57     41.93 o
   4   3   3      157.16      124.15      5.10 o
   6   3   3       60.32       50.75      5.40 o
   8   3   3      103.79      129.76      8.48 o
  10   3   3       27.32       19.63      6.17 o
  12   3   3        0.89        0.00      6.02 o
   1   4   3      113.75      118.85      5.45 o
   3   4   3      970.40      995.48     23.13 o
   5   4   3      221.97      256.55      6.35 o
   7   4   3      218.43      208.82      9.25 o
   9   4   3      234.31      221.08     11.16 o
  11   4   3        8.19       16.21      5.74 o
   2   5   3      946.73      885.79     16.91 o
   4   5   3      516.22      430.18     15.81 o
   6   5   3      346.49      311.66     21.26 o
   8   5   3       79.95       87.94      6.94 o
  10   5   3       13.98       30.47      6.54 o
  12   5   3        0.42        8.40      6.52 o
   1   6   3     1391.99     1355.78     24.28 o
   3   6   3     2060.47     2144.69     37.26 o
   5   6   3      781.54      816.82     14.27 o
   7   6   3      163.43      167.09      8.84 o
   9   6   3       34.15       47.96      6.52 o
  11   6   3       34.97       19.14     11.45 o
   2   7   3     4574.39     4859.87     64.60 o
   4   7   3     2468.37     2364.49     34.54 o
   6   7   3      801.00      856.54     20.05 o
   8   7   3        9.53       13.63      4.63 o
  10   7   3       36.27       41.69      6.94 o
  12   7   3        5.81       13.63      6.94 o
   1   8   3     2026.11     1955.30     33.53 o
   3   8   3     1469.41     1612.60     29.29 o
   5   8   3      359.63      355.38      8.02 o
   7   8   3      126.82       99.51      7.29 o
   9   8   3       19.28       18.66      5.45 o
  11   8   3       56.53       62.74      8.48 o
   2   9   3      118.83      117.19      6.04 o
   4   9   3      344.18      305.91     10.65 o
   6   9   3       71.20       74.01      3.84 o
   8   9   3        0.58       -3.27      5.45 o
  10   9   3       17.55       21.08      5.74 o
  12   9   3        2.85       -2.73      6.17 o
   1  10   3     2022.02     2121.61     30.00 o
   3  10   3      434.40      465.30      9.13 o
   5  10   3      491.92      466.82      9.94 o
   7  10   3       18.46        9.27      4.63 o
   9  10   3       22.02       25.61      8.72 o
  11  10   3       21.82       29.46      6.94 o
   2  11   3     3484.18     3402.95     56.66 o
   4  11   3      819.56      835.48     14.57 o
   6  11   3      141.12      122.83      5.74 o
   8  11   3       60.00       50.54      6.17 o
  10  11   3       18.58       14.90      5.74 o
  12  11   3        4.85       12.51      6.52 o
   1  12   3     2873.29     3096.94     42.38 o
   3  12   3     2391.06     2395.61     34.58 o
   5  12   3       36.74       40.45      6.96 o
   7  12   3       25.92       31.77      5.40 o
   9  12   3        3.63        0.55      4.63 o
  11  12   3       22.91       37.54      9.81 o
   2  13   3      708.12      730.05     12.96 o
   4  13   3       76.40       75.29      3.67 o
   6  13   3      106.09      124.20      5.27 o
   8  13   3      127.02      132.10     13.08 o
  10  13   3        2.11        6.54      5.40 o
  12  13   3        2.42        5.52      6.02 o
   1  14   3     2117.40     2354.41     32.94 o
   3  14   3       28.65       43.08      4.36 o
   5  14   3      757.38      794.00     14.57 o
   7  14   3      621.26      621.93     13.29 o
   9  14   3      110.16      107.96      8.48 o
  11  14   3       25.28       13.01      9.27 o
   2  15   3     1136.49     1167.90     18.23 o
   4  15   3      494.59      464.45     12.07 o
   6  15   3      173.86      154.87      8.49 o
   8  15   3      214.34      223.20     10.79 o
  10  15   3       25.13       25.75      6.52 o
  12  15   3        1.02        0.55      6.17 o
   1  16   3      865.41      913.15     12.22 o
   3  16   3      608.37      586.58     11.08 o
   5  16   3      324.38      336.94      9.00 o
   7  16   3      257.34      292.43      8.67 o
   9  16   3       85.47       86.69      7.71 o
  11  16   3        6.24       -2.73      7.09 o
   2  17   3       89.46       90.42      4.64 o
   4  17   3     1104.41     1042.61     15.50 o
   6  17   3      712.43      716.92     14.20 o
   8  17   3      246.66      256.40     11.16 o
  10  17   3       80.38       74.34      8.72 o
  12  17   3       14.23       19.00      7.29 o
   1  18   3       18.15       27.31      1.56 o
   3  18   3      510.99      516.23     10.27 o
   5  18   3      655.55      664.25     13.83 o
   7  18   3      209.64      220.04     11.10 o
   9  18   3       10.87       13.63      5.40 o
  11  18   3       15.53       21.74      6.52 o
   2  19   3      108.87      105.02      4.45 o
   4  19   3      298.06      255.94      6.39 o
   6  19   3      262.58      252.21      8.14 o
   8  19   3        8.49        8.22      6.54 o
  10  19   3       20.38       22.57     13.08 o
  12  19   3        2.61        2.73      6.17 o
   1  20   3      597.40      579.37     10.58 o
   3  20   3       65.43       77.07      3.96 o
   5  20   3      333.38      322.61      7.60 o
   7  20   3      404.02      415.70     10.86 o
   9  20   3        7.43        9.81      5.40 o
  11  20   3        9.82        4.58      5.74 o
   2  21   3      220.86      210.78      6.06 o
   4  21   3      643.84      629.95     11.80 o
   6  21   3      119.45      111.37      5.71 o
   8  21   3      142.42      151.29      7.05 o
  10  21   3       52.37       47.45      7.29 o
   1  22   3     1026.68     1035.25     16.65 o
   3  22   3      197.98      217.31      6.49 o
   5  22   3      243.84      263.11      6.80 o
   7  22   3       33.83       34.04      4.09 o
   9  22   3       38.62       44.91      5.22 o
  11  22   3        6.06        8.01      4.62 o
   2  23   3      209.34      188.90      5.78 o
   4  23   3       75.10       79.85      4.41 o
   6  23   3      164.45      153.75      5.70 o
   8  23   3      112.55      115.89      6.05 o
  10  23   3        3.14       -3.78      3.78 o
   1  24   3       28.74       29.54      6.45 o
   3  24   3       28.99       25.95      3.15 o
   5  24   3      216.85      199.47      8.66 o
   7  24   3       72.62       54.20      4.20 o
   9  24   3        4.18        0.73      4.97 o
  11  24   3       13.82       20.54      5.43 o
   2  25   3      435.63      410.76      9.13 o
   4  25   3      114.57      113.00      7.40 o
   6  25   3       13.03       12.59      2.96 o
   8  25   3       10.79        6.82      4.41 o
  10  25   3       13.18        5.45      4.41 o
   1  26   3       46.15       48.53      4.63 o
   3  26   3       33.64       28.61      3.66 o
   5  26   3       52.27       44.84      3.51 o
   7  26   3       60.16       62.24      4.36 o
   9  26   3        5.56       -0.41      3.53 o
  11  26   3        3.05        2.62      5.76 o
   2  27   3       38.06       31.65      4.36 o
   4  27   3       69.17       64.54      3.76 o
   6  27   3       22.96       25.79      3.27 o
   8  27   3        7.48        8.18      3.78 o
  10  27   3       10.58       13.08      4.41 o
   1  28   3      131.89      124.54      6.94 o
   3  28   3       67.86       68.55      4.16 o
   5  28   3      302.33      292.87      7.71 o
   7  28   3      208.88      202.47      6.80 o
   9  28   3       50.47       61.19      5.85 o
  11  28   3        4.70        7.38      4.80 o
   2  29   3      273.05      251.39      9.25 o
   4  29   3      174.25      150.46      5.41 o
   6  29   3       70.35       62.38      7.24 o
   8  29   3        8.12       13.50      3.51 o
  10  29   3       10.20       17.08      5.04 o
   1  30   3      102.26       97.59      6.17 o
   3  30   3      203.19      193.39      8.72 o
   5  30   3      138.17      152.44      5.70 o
   7  30   3        1.43        0.14      2.84 o
   9  30   3        7.65       11.52      4.59 o
   2  31   3      212.67      214.42      9.25 o
   4  31   3      285.19      301.74     13.55 o
   6  31   3       20.74       21.92      3.39 o
   8  31   3        4.01        8.24      3.39 o
  10  31   3        3.25        7.96      7.38 o
   1  32   3      292.65      272.05     10.02 o
   3  32   3      262.91      260.19     10.02 o
   5  32   3       48.51       42.30      3.76 o
   7  32   3       56.83       59.11      4.48 o
   9  32   3       53.72       58.35      7.83 o
   2  33   3      214.21      185.09      8.48 o
   4  33   3      102.25       81.40      7.36 o
   6  33   3       57.04       45.57      4.20 o
   8  33   3       56.65       80.70      5.30 o
  10  33   3       34.80       27.85      6.94 o
   1  34   3      395.48      301.26     10.79 o
   3  34   3       41.12       39.12      8.72 o
   5  34   3        4.42        4.00      3.15 o
   7  34   3        9.03        9.25      3.20 o
   9  34   3        9.60       17.90      6.32 o
   2  35   3       16.18       11.00      4.91 o
   4  35   3       91.58       78.28      5.22 o
   6  35   3       19.68       13.61      5.01 o
   8  35   3        6.66        9.38      3.65 o
   1  36   3       28.69       21.96      4.91 o
   3  36   3       23.16       17.99      4.63 o
   5  36   3        1.09       -2.43      2.89 o
   7  36   3        5.68       11.61      4.20 o
   9  36   3        7.14       12.79      4.80 o
   2  37   3      112.16      109.10     11.99 o
   4  37   3       71.66       65.99      5.22 o
   6  37   3       31.58       39.68     10.89 o
   8  37   3        8.24       11.99      5.40 o
   1  38   3       44.78       32.25      5.40 o
   3  38   3       55.21       40.61      5.40 o
   5  38   3       21.43       25.93      6.88 o
   7  38   3       12.69       19.08      5.40 o
   9  38   3        5.99        9.97     14.17 o
   2  39   3       30.57       27.90      5.40 o
   4  39   3        5.95        6.47      3.53 o
   6  39   3        6.23        4.91      4.63 o
   8  39   3        5.52       15.05      5.74 o
   1  40   3       57.98       57.25      6.17 o
   3  40   3        0.89        4.66      4.19 o
   5  40   3       45.25       53.79      6.52 o
   7  40   3       10.39       16.90      5.40 o
   2  41   3       23.49       16.90      4.63 o
   4  41   3       32.27       42.12      7.09 o
   6  41   3       10.96        4.91      6.00 o
   8  41   3        0.64        7.05      4.97 o
   1  42   3       58.20       58.55     12.54 o
   3  42   3       30.75       33.50      7.63 o
   5  42   3       20.02       40.61      6.17 o
   7  42   3       10.24        7.09      7.09 o
   2  43   3       69.64       67.81      8.72 o
   4  43   3       25.32       32.18      8.18 o
   6  43   3        7.01        7.55      8.18 o
   1  44   3        3.39        6.54      4.63 o
   3  44   3       29.33       38.81      7.63 o
   5  44   3        7.21        3.52      4.97 o
   7  44   3        1.45       -4.97      4.97 o
   2  45   3       21.69       23.00      5.40 o
   4  45   3        2.17       -2.18      6.54 o
   6  45   3        1.05        0.00      4.63 o
   1  46   3       27.67       18.32     11.45 o
   3  46   3       17.81       17.88      5.74 o
   5  46   3        1.00       -4.19      4.19 o
   2  47   3       20.99       27.39      6.17 o
   4  47   3        6.29       10.83      5.74 o
   6  47   3        1.51        3.27      5.40 o
   1  48   3       19.46       19.63      6.17 o
   3  48   3       62.20       68.46      7.71 o
   5  48   3        5.44       11.34      5.74 o
   2  49   3       24.65       32.89     16.90 o
   4  49   3        4.31       12.54      6.17 o
   1  50   3       47.53       52.11      9.81 o
   3  50   3       18.99       25.53     10.90 o
   2  51   3        7.07       15.27      6.17 o
   1  52   3       16.64       21.94      7.09 o
   2   0   4     1263.65     1604.43     30.53 o
   4   0   4      546.57      677.06     13.51 o
   6   0   4      125.04      115.58     10.90 o
   8   0   4      123.07      145.02     13.08 o
  10   0   4       29.86       40.34      9.81 o
  12   0   4        2.96       14.17      9.81 o
   3   1   4      164.93      166.46      3.59 o
   5   1   4       32.81       41.74      4.97 o
   7   1   4       64.08       61.59      7.09 o
   9   1   4       20.32       29.60      6.17 o
  11   1   4       15.09       25.08      6.94 o
   2   2   4      350.57      370.69      7.13 o
   4   2   4        2.70        3.54      1.78 o
   6   2   4       40.62       30.28      6.00 o
   8   2   4      128.93      116.13      8.48 o
  10   2   4       41.72       48.40      7.63 o
  12   2   4        1.96        0.19      6.52 o
   1   3   4      123.15      119.94      6.54 o
   3   3   4       56.60       68.89      2.32 o
   5   3   4      210.49      189.63      9.27 o
   7   3   4      168.24      147.72      8.72 o
   9   3   4        3.20       -4.91      4.91 o
  11   3   4        0.05        2.91      5.74 o
   2   4   4      271.51      282.22      7.85 o
   4   4   4      138.94      161.02      4.99 o
   6   4   4      310.37      345.46     11.93 o
   8   4   4      118.43      113.57      8.48 o
  10   4   4       17.87       15.27      6.54 o
  12   4   4        8.06       19.08      7.71 o
   1   5   4      314.87      341.28     11.99 o
   3   5   4      291.16      331.30      8.44 o
   5   5   4        2.14        6.66      1.84 o
   7   5   4       12.24        3.57      4.19 o
   9   5   4       66.27       83.13      8.07 o
  11   5   4       31.21       36.02     10.36 o
   0   6   4     1490.72     1360.77     34.89 o
   2   6   4      642.68      548.45     12.26 o
   4   6   4      390.23      381.92      9.83 o
   6   6   4        4.14        3.82      7.09 o
   8   6   4       19.51       18.64     13.63 o
  10   6   4       21.20       16.36      6.17 o
  12   6   4        1.58        5.45      6.94 o
   1   7   4      316.91      314.53     11.99 o
   3   7   4      145.43      194.82      7.88 o
   5   7   4       39.17       28.37      2.82 o
   7   7   4       69.83       69.45      6.94 o
   9   7   4       34.68       29.04      6.17 o
  11   7   4        2.79        2.98      5.74 o
   0   8   4     1405.98     1358.59     35.98 o
   2   8   4      145.89      153.79      6.54 o
   4   8   4      396.67      386.43      8.82 o
   6   8   4      142.76      121.38      7.71 o
   8   8   4        5.61        2.87      4.19 o
  10   8   4        9.36        6.40     10.36 o
  12   8   4       10.62       28.35      7.71 o
   1   9   4       58.06       50.65      4.36 o
   3   9   4       91.46      105.09      5.24 o
   5   9   4       90.54       93.13      4.18 o
   7   9   4       69.11       60.32      6.52 o
   9   9   4        3.43        2.18      4.63 o
  11   9   4        2.22        8.40      6.52 o
   0  10   4       31.23       30.53      4.36 o
   2  10   4      639.94      665.04     25.62 o
   4  10   4      399.71      440.53      9.46 o
   6  10   4      117.51      115.16      7.71 o
   8  10   4       20.51       23.92      5.74 o
  10  10   4        3.94       -2.45      4.44 o
  12  10   4       14.09       12.80      7.29 o
   1  11   4      116.41       91.56      5.15 o
   3  11   4      216.53      194.72      6.81 o
   5  11   4      192.83      182.09     10.80 o
   7  11   4        4.17        1.69      4.19 o
   9  11   4        1.42       -0.55      4.63 o
  11  11   4        2.75        0.55      8.18 o
   0  12   4      243.62      220.25     10.90 o
   2  12   4      285.98      242.20      8.72 o
   4  12   4       15.54       13.35      2.49 o
   6  12   4        5.33        9.06      2.89 o
   8  12   4       67.55       63.71      6.94 o
  10  12   4        7.49        5.16      5.74 o
  12  12   4        3.14        6.00      8.18 o
   1  13   4     1191.37     1123.00     17.83 o
   3  13   4      818.19      856.93     17.68 o
   5  13   4      232.61      206.81     10.71 o
   7  13   4       30.86       34.76      5.74 o
   9  13   4       10.48       11.99      5.40 o
  11  13   4        3.46       16.16     12.54 o
   0  14   4     2152.43     2080.92     36.62 o
   2  14   4      477.05      468.85      9.64 o
   4  14   4      291.38      335.34     10.40 o
   6  14   4      570.51      580.01     12.66 o
   8  14   4       66.45       72.51      6.94 o
  10  14   4       21.92       33.73      9.27 o
   1  15   4      392.11      352.21      7.75 o
   3  15   4       44.37       39.80      3.15 o
   5  15   4      166.13      144.66      6.51 o
   7  15   4       64.18       62.56      6.52 o
   9  15   4        0.09       -4.19      4.19 o
  11  15   4        6.00        1.64      6.17 o
   0  16   4     1352.60     1208.58     23.09 o
   2  16   4      382.34      354.72      8.14 o
   4  16   4      154.91      145.96      7.42 o
   6  16   4      386.12      369.62     15.94 o
   8  16   4       57.47       54.23      6.94 o
  10  16   4       15.85       20.17      6.17 o
   1  17   4       12.89       22.61      2.08 o
   3  17   4      511.80      479.50     10.44 o
   5  17   4     1047.93      991.15     17.90 o
   7  17   4       13.16       18.54      5.40 o
   9  17   4        7.44        5.45      5.40 o
  11  17   4        1.19       -5.45      5.45 o
   0  18   4      473.12      462.51     11.00 o
   2  18   4      248.74      237.23      6.49 o
   4  18   4        9.94       14.05      2.55 o
   6  18   4        0.12       -0.18      4.41 o
   8  18   4       31.24       35.65      6.17 o
  10  18   4        2.02       -5.28     11.99 o
   1  19   4       20.18       26.95      2.17 o
   3  19   4      659.74      634.27     14.47 o
   5  19   4      978.02      953.07     15.34 o
   7  19   4       21.06       29.28      7.09 o
   9  19   4        6.21       -1.09      4.63 o
  11  19   4        1.64       -3.85      5.74 o
   0  20   4     1052.72      959.42     18.78 o
   2  20   4      347.06      341.28      8.14 o
   4  20   4        4.99        4.18      3.78 o
   6  20   4       53.61       44.18      6.14 o
   8  20   4        9.58        9.98      4.97 o
  10  20   4        3.78        2.18      5.40 o
   1  21   4       36.69       50.39      3.17 o
   3  21   4      147.27      151.07      5.85 o
   5  21   4       21.89       35.88      3.76 o
   7  21   4       44.18       41.78      3.87 o
   9  21   4       10.66        9.81      5.40 o
  11  21   4        9.72        4.36      6.17 o
   0  22   4      305.89      280.22     13.08 o
   2  22   4       77.39       85.02      5.65 o
   4  22   4       66.93       77.40      5.66 o
   6  22   4      587.45      571.49     11.39 o
   8  22   4       25.00       28.01      4.96 o
  10  22   4       15.04       16.49      5.69 o
   1  23   4      246.83      231.73      8.48 o
   3  23   4      140.44      135.26      5.43 o
   5  23   4       37.73       45.29      3.76 o
   7  23   4       27.70       29.31      3.65 o
   9  23   4       12.91       13.99      4.59 o
  11  23   4        5.75        0.00      4.59 o
   0  24   4     1455.15     1340.05     39.25 o
   2  24   4      420.75      424.86      9.76 o
   4  24   4      149.84      130.36      5.16 o
   6  24   4       82.60      101.21      5.10 o
   8  24   4        3.32        6.14      4.16 o
  10  24   4        7.23        2.54      4.41 o
   1  25   4       74.79       78.75      5.40 o
   3  25   4      240.86      221.40      7.44 o
   5  25   4      187.59      176.69      6.45 o
   7  25   4       99.08      109.41      5.53 o
   9  25   4       12.04       19.15      7.60 o
   0  26   4       58.60       53.43      6.54 o
   2  26   4       90.69       91.60      6.17 o
   4  26   4      131.15      118.98      6.89 o
   6  26   4       41.48       41.13      4.41 o
   8  26   4       11.23       14.90      4.41 o
  10  26   4        1.74        1.47      4.59 o
   1  27   4       14.88        6.42      6.00 o
   3  27   4       58.93       54.02      5.40 o
   5  27   4       14.73       18.87      3.39 o
   7  27   4       28.92       22.71      3.93 o
   9  27   4        2.11        1.95      4.16 o
   0  28   4      463.94      414.34     17.45 o
   2  28   4       77.75       67.36      6.54 o
   4  28   4       41.88       46.85      4.59 o
   6  28   4       23.60       16.48      3.39 o
   8  28   4        1.16       -3.07      3.53 o
  10  28   4        1.64        2.70      4.59 o
   1  29   4       18.59       17.45      3.85 o
   3  29   4       56.70       49.56      7.09 o
   5  29   4       13.51       11.89      3.10 o
   7  29   4        1.60        2.18      3.10 o
   9  29   4       10.26        8.44      6.87 o
   0  30   4       36.64       52.34      7.63 o
   2  30   4       46.47       49.28      5.40 o
   4  30   4       49.42       50.79      4.59 o
   6  30   4       41.24       42.62      4.06 o
   8  30   4       20.03       18.65      4.59 o
  10  30   4        5.63       15.99      5.04 o
   1  31   4      122.73      120.90      7.09 o
   3  31   4       91.45       77.17      6.52 o
   5  31   4       32.53       26.96      4.16 o
   7  31   4       13.77       10.65      3.51 o
   9  31   4       37.29       46.78      5.85 o
   0  32   4       48.20       29.44      6.54 o
   2  32   4       46.37       34.22      9.81 o
   4  32   4       28.69       32.14      4.16 o
   6  32   4       27.26       39.19      4.80 o
   8  32   4        3.51        6.91      4.41 o
   1  33   4       15.99       15.07      4.19 o
   3  33   4       24.83       18.54      4.63 o
   5  33   4        4.79        5.18      3.53 o
   7  33   4        2.67        3.54      3.96 o
   9  33   4        1.06       -4.03      4.97 o
   0  34   4       42.13       33.80      6.54 o
   2  34   4       14.54       22.03      4.63 o
   4  34   4       40.45       34.91      4.41 o
   6  34   4       68.94       70.98      5.85 o
   8  34   4       49.60       53.09      7.29 o
   1  35   4       17.15       16.36      4.63 o
   3  35   4       11.14       13.63      4.63 o
   5  35   4        2.84        9.45      3.78 o
   7  35   4       10.53       10.04      4.16 o
   9  35   4       14.95       28.90      6.94 o
   0  36   4       16.05       22.90      7.63 o
   2  36   4       41.06       34.93      5.40 o
   4  36   4       61.99       73.81      5.67 o
   6  36   4        3.44        7.47      3.96 o
   8  36   4        4.95        2.77      6.54 o
   1  37   4        2.94        0.69      4.36 o
   3  37   4       10.28        2.18      3.85 o
   5  37   4        1.36        1.16      3.53 o
   7  37   4        2.59        5.18      4.69 o
   0  38   4       20.53        7.63      6.54 o
   2  38   4       24.74       16.08      8.72 o
   4  38   4       14.66       19.26      4.41 o
   6  38   4        1.54        1.98      4.42 o
   8  38   4       12.69       27.26      8.72 o
   1  39   4        1.42       -3.41      3.41 o
   3  39   4        1.37       -4.19      4.19 o
   5  39   4        1.74        1.45      3.78 o
   7  39   4        3.72        5.80      4.16 o
   0  40   4       10.12        8.72      6.54 o
   2  40   4        4.62        6.00      4.63 o
   4  40   4        0.13       -2.39      3.53 o
   6  40   4       13.46       17.82      4.59 o
   1  41   4        3.82       -2.28      4.19 o
   3  41   4       12.83       11.99      5.40 o
   5  41   4        4.58        4.59      4.16 o
   7  41   4        2.32        2.18      5.40 o
   0  42   4       18.43        6.54      6.54 o
   2  42   4       23.51       18.54      5.40 o
   4  42   4        1.89       -3.32      3.32 o
   6  42   4        1.62        4.91      5.40 o
   1  43   4       13.19        6.88      4.97 o
   3  43   4        9.55        9.27      5.40 o
   5  43   4        0.16       -4.63      4.63 o
   7  43   4        0.93        0.00      7.63 o
   0  44   4        1.82       -5.45      6.54 o
   2  44   4        7.94        3.94      5.45 o
   4  44   4        9.99       14.68      5.74 o
   6  44   4        2.62       -7.72      8.18 o
   1  45   4        5.62        0.00      4.63 o
   3  45   4        0.18       -3.27      4.63 o
   5  45   4        5.66        8.18      5.40 o
   0  46   4        5.08        2.18      6.54 o
   2  46   4        5.26        6.00      5.40 o
   4  46   4       15.64       21.60     10.36 o
   1  47   4        8.71        8.18      5.40 o
   3  47   4        4.98        1.64      5.40 o
   5  47   4        1.42       -3.27      7.63 o
   0  48   4        2.91       -2.18      7.63 o
   2  48   4        9.72        7.63      5.40 o
   4  48   4        9.95        0.00      7.63 o
   1  49   4       13.24       14.05      6.52 o
   3  49   4       18.18       39.25     10.90 o
   0  50   4       40.88       29.44      9.81 o
   2   1   5      182.36      187.14      4.84 o
   4   1   5       88.82       68.98      5.74 o
   6   1   5       41.55       35.65      5.40 o
   8   1   5       27.10       32.77      7.09 o
  10   1   5       20.19       19.63      9.27 o
   1   2   5       69.95       92.68      6.54 o
   3   2   5       58.12       69.69      3.58 o
   5   2   5      166.84      188.40      8.84 o
   7   2   5      114.47      120.56     17.99 o
   9   2   5       51.92       49.90      8.18 o
  11   2   5       17.25       22.35      7.71 o
   2   3   5       46.57       45.50      4.30 o
   4   3   5      132.56      126.17      7.29 o
   6   3   5       41.37       51.62      6.17 o
   8   3   5       41.77       51.11     14.17 o
  10   3   5       39.69       61.76      8.48 o
   1   4   5      108.37       99.22      6.54 o
   3   4   5       79.35       87.45      4.32 o
   5   4   5       31.95       46.70      5.74 o
   7   4   5       44.00       50.35     12.54 o
   9   4   5       88.26       86.73      8.84 o
  11   4   5        0.27        1.64      6.17 o
   2   5   5       34.08       29.24      3.41 o
   4   5   5        2.47       -2.73      3.08 o
   6   5   5       44.33       52.54      6.17 o
   8   5   5       26.30       24.43      5.74 o
  10   5   5        5.22        9.81      6.17 o
   1   6   5      150.87      170.10      8.72 o
   3   6   5       72.02       76.96      9.10 o
   5   6   5       50.42       72.84      6.17 o
   7   6   5       36.74       41.40      6.54 o
   9   6   5       19.70       14.65      9.27 o
  11   6   5       40.72       40.30      8.07 o
   2   7   5      335.31      335.06     15.27 o
   4   7   5      147.14      115.69      4.87 o
   6   7   5       96.07       83.70      6.94 o
   8   7   5       19.57       29.48      6.17 o
  10   7   5       20.42       32.35      7.71 o
   1   8   5      767.69      775.04     16.91 o
   3   8   5       30.98       33.72      3.02 o
   5   8   5        3.77        0.55      3.85 o
   7   8   5        7.08       14.72      5.40 o
   9   8   5        5.69       -0.84      4.97 o
  11   8   5        6.86        4.43      6.52 o
   2   9   5      171.48      181.37      6.81 o
   4   9   5       25.49       33.50      3.17 o
   6   9   5       22.81       15.01      4.97 o
   8   9   5        7.77        5.87      8.72 o
  10   9   5       10.58       20.01      6.52 o
   1  10   5      143.17      167.63      5.43 o
   3  10   5      228.71      238.99      8.38 o
   5  10   5      219.63      176.88      9.25 o
   7  10   5       73.05       66.96      7.29 o
   9  10   5        7.77       10.36      5.40 o
  11  10   5        5.36        6.80      6.52 o
   2  11   5      124.56      111.27      7.09 o
   4  11   5       47.68       58.93      3.95 o
   6  11   5       20.11       23.00      5.40 o
   8  11   5       25.22       24.42      5.74 o
  10  11   5        1.45        8.80      5.74 o
   1  12   5       93.37      103.17      6.01 o
   3  12   5      424.69      439.20     11.49 o
   5  12   5       95.53      100.52      7.29 o
   7  12   5       10.63       21.50      5.23 o
   9  12   5        6.05       -0.62      8.18 o
  11  12   5        8.06       13.08      9.81 o
   2  13   5      719.63      637.27     12.56 o
   4  13   5      596.22      541.66     12.02 o
   6  13   5      310.92      310.75     12.26 o
   8  13   5      111.74      119.10      9.25 o
  10  13   5        4.32        4.91      6.17 o
   1  14   5     1932.61     1753.76     26.84 o
   3  14   5       69.54       72.24      4.32 o
   5  14   5       65.65       70.87      6.52 o
   7  14   5        3.89       14.17      5.40 o
   9  14   5       10.26        3.43     10.36 o
  11  14   5        2.52        2.73      6.17 o
   2  15   5      456.94      409.54      9.40 o
   4  15   5      493.11      472.88     10.89 o
   6  15   5       26.19       29.92      5.74 o
   8  15   5       43.61       51.17      8.18 o
  10  15   5        7.13        6.54      6.54 o
   1  16   5      494.80      505.69     14.34 o
   3  16   5      425.33      436.93     18.06 o
   5  16   5      236.52      230.04      7.85 o
   7  16   5      149.90      156.08     14.17 o
   9  16   5        8.83        9.09      5.74 o
  11  16   5        0.72       -0.61      9.27 o
   2  17   5      351.45      345.95     10.35 o
   4  17   5      279.83      240.70      8.97 o
   6  17   5      210.64      221.15     11.45 o
   8  17   5       21.43       17.81      5.74 o
  10  17   5        0.54        2.49      9.27 o
   1  18   5     1869.65     1712.08     26.62 o
   3  18   5     1390.67     1325.56     22.20 o
   5  18   5      166.31      164.71     11.96 o
   7  18   5       65.18       59.87      7.63 o
   9  18   5        5.04       21.26      6.17 o
   2  19   5       84.93       77.82      4.59 o
   4  19   5      154.70      140.03      5.63 o
   6  19   5       26.24       22.96      4.41 o
   8  19   5        8.16        4.91      6.00 o
  10  19   5        3.26        3.49      9.81 o
   1  20   5      340.26      351.02      8.77 o
   3  20   5      230.41      244.82      7.75 o
   5  20   5       75.36       63.01      4.31 o
   7  20   5       91.63       69.42     10.11 o
   9  20   5       15.97       18.28      6.52 o
   2  21   5      205.01      202.25      9.63 o
   4  21   5      668.93      632.38     11.78 o
   6  21   5       81.47       66.54      7.72 o
   8  21   5        8.04        7.40      5.45 o
  10  21   5        0.50        8.72      6.17 o
   1  22   5      550.42      549.09     14.65 o
   3  22   5      108.21      114.14      5.67 o
   5  22   5       26.33       21.66      3.30 o
   7  22   5        8.14        5.51      3.96 o
   9  22   5        9.12       15.27      5.04 o
   2  23   5      234.02      249.60      9.61 o
   4  23   5      347.56      354.84      8.38 o
   6  23   5      130.23      132.62      7.62 o
   8  23   5       41.32       38.03      5.22 o
  10  23   5        0.43        7.31      6.52 o
   1  24   5       73.37       66.37      7.63 o
   3  24   5       43.20       32.23      6.00 o
   5  24   5       67.83       65.14      4.56 o
   7  24   5        8.71       10.39      4.16 o
   9  24   5        2.10        1.45      4.41 o
   2  25   5      258.98      212.23      8.84 o
   4  25   5       64.45       58.34      5.13 o
   6  25   5       91.56       95.97      6.30 o
   8  25   5        8.49       13.56      4.59 o
  10  25   5        0.51        2.25      7.09 o
   1  26   5       80.35       95.76     13.63 o
   3  26   5       41.48       41.92      6.00 o
   5  26   5       21.05       25.93      3.65 o
   7  26   5        4.42        6.48      4.16 o
   9  26   5       13.43       10.66      4.80 o
   2  27   5       40.42       49.90      5.40 o
   4  27   5        3.40        2.57      3.32 o
   6  27   5        4.24        2.11      3.53 o
   8  27   5       11.28        8.01      4.59 o
   1  28   5       19.69       12.49      4.19 o
   3  28   5       35.69       31.93      6.54 o
   5  28   5       35.10       33.14      5.81 o
   7  28   5        3.87        0.20      3.53 o
   9  28   5       11.86       15.97      6.08 o
   2  29   5       69.46       59.39      5.74 o
   4  29   5        3.29       -3.15      3.15 o
   6  29   5        2.59        6.62      3.67 o
   8  29   5        3.22        3.27      4.97 o
   1  30   5       91.58       80.23      6.17 o
   3  30   5       42.99       48.41     11.99 o
   5  30   5        1.02        3.10      5.36 o
   7  30   5        3.75        2.26      6.00 o
   9  30   5        1.18        3.27      8.72 o
   2  31   5       48.93       56.70     10.36 o
   4  31   5       32.00       33.74      4.59 o
   6  31   5        2.14        1.45      3.78 o
   8  31   5        1.86       -1.43      4.97 o
   1  32   5       33.11       29.99      5.40 o
   3  32   5       48.41       45.06      5.74 o
   5  32   5       18.73       18.61      4.32 o
   7  32   5        1.77        7.97      4.97 o
   2  33   5        5.85        4.76      7.63 o
   4  33   5        8.76        3.07      3.53 o
   6  33   5        4.08        3.11      3.96 o
   8  33   5       11.17        8.43      5.74 o
   1  34   5       54.59       52.07      6.17 o
   3  34   5        6.68        6.64      4.91 o
   5  34   5       20.91       23.20      4.80 o
   7  34   5        8.45       16.94      7.63 o
   2  35   5        5.13        2.58      4.19 o
   4  35   5       14.80       19.99      4.41 o
   6  35   5       19.58       18.24      4.80 o
   8  35   5        0.57       11.99      9.81 o
   1  36   5        2.05       -0.22      6.54 o
   3  36   5       12.73        7.83      4.19 o
   5  36   5       21.17       26.11      4.80 o
   7  36   5        4.42        2.18      5.45 o
   2  37   5        3.19        9.81      6.54 o
   4  37   5        3.52        0.48      4.77 o
   6  37   5       12.01        8.36      4.41 o
   1  38   5       23.70       24.90      8.18 o
   3  38   5        6.81       -0.55      4.63 o
   5  38   5        9.92       10.57      4.59 o
   7  38   5        1.29        3.27      7.63 o
   2  39   5        1.59        0.20      4.19 o
   4  39   5       10.07       13.85      4.32 o
   6  39   5        4.37        6.12      4.59 o
   1  40   5        8.80        2.18      4.63 o
   3  40   5        1.68        0.00      4.63 o
   5  40   5        0.41       -0.34      4.16 o
   2  41   5        3.36        1.64      7.09 o
   4  41   5        2.72       -2.18      3.78 o
   6  41   5        9.19       20.01      6.52 o
   1  42   5        1.05       -3.27      4.63 o
   3  42   5        1.22        6.54      7.09 o
   5  42   5        6.15       10.03     13.08 o
   2  43   5        0.39        1.09      4.97 o
   4  43   5        3.67        4.00      4.41 o
   1  44   5        2.20        9.81      5.40 o
   3  44   5        1.96        0.55      5.40 o
   5  44   5        7.53        0.15      6.00 o
   2  45   5        2.42        4.36      5.40 o
   4  45   5        0.92        0.51      8.72 o
   1  46   5        6.24        8.72      5.40 o
   3  46   5        2.50        6.54      8.72 o
   2  47   5        6.09       -5.45      6.54 o
   2   0   6      135.48      107.95      9.81 o
   4   0   6       86.42      118.85     10.90 o
   6   0   6      239.62      245.33     16.36 o
   8   0   6        5.08        5.45      7.63 o
  10   0   6       30.00       45.80     11.99 o
   1   1   6        1.63        0.00      3.27 o
   3   1   6        4.51       10.36      3.85 o
   5   1   6        9.73        3.17      7.09 o
   7   1   6        5.11       -0.34      4.97 o
   9   1   6        6.23       12.54      6.17 o
   2   2   6       46.14       60.30      7.09 o
   4   2   6        2.64        1.33      3.41 o
   6   2   6        7.99        8.72      7.63 o
   8   2   6        7.62        3.27      5.40 o
  10   2   6        0.74       10.65      6.52 o
   1   3   6       63.08       59.97      6.54 o
   3   3   6      101.41       97.36      7.29 o
   5   3   6       86.56       91.93      7.29 o
   7   3   6        5.67        7.13      6.54 o
   9   3   6        4.61        7.09      6.17 o
   0   4   6      247.72      178.82      9.81 o
   2   4   6       69.08       64.95      8.72 o
   4   4   6      127.45      139.19      8.48 o
   6   4   6       30.61       30.88      6.17 o
   8   4   6        9.54        9.74      5.74 o
  10   4   6        3.53       -0.73     10.90 o
   1   5   6       22.86       34.89      5.45 o
   3   5   6       22.53       26.26      5.45 o
   5   5   6       28.57       26.81      5.40 o
   7   5   6        5.91        8.18      5.40 o
   9   5   6        3.90        2.69      5.74 o
   0   6   6       15.68       11.99      5.45 o
   2   6   6        6.49        6.81      2.80 o
   4   6   6       15.68       15.27      4.63 o
   6   6   6       10.02       15.37      8.18 o
   8   6   6       32.15       28.94      6.52 o
  10   6   6        5.45        3.46      6.52 o
   1   7   6       28.10       25.91      3.63 o
   3   7   6       57.56       58.67      5.74 o
   5   7   6       39.89       36.93      6.17 o
   7   7   6       16.94       33.73     14.72 o
   9   7   6        5.12        7.09      6.17 o
   0   8   6      341.88      291.13     13.08 o
   2   8   6       21.52       12.84      3.41 o
   4   8   6       36.52       35.34      5.74 o
   6   8   6       20.54       12.54      5.40 o
   8   8   6        6.27       15.19      5.74 o
  10   8   6        0.80        0.13      7.09 o
   1   9   6        6.62        4.44      2.68 o
   3   9   6       11.51       12.69      4.19 o
   5   9   6        6.41       13.00      4.97 o
   7   9   6       31.27       38.52      6.54 o
   9   9   6        1.39       10.36      6.17 o
   0  10   6      274.24      252.96     13.08 o
   2  10   6       43.20       37.95      5.45 o
   4  10   6        3.01        1.09      6.00 o
   6  10   6       18.39       18.54      8.18 o
   8  10   6        8.44       12.94      5.74 o
  10  10   6       10.04        7.31      6.52 o
   1  11   6       56.37       59.63      4.16 o
   3  11   6       63.76       74.81      5.23 o
   5  11   6       85.46       89.06      8.18 o
   7  11   6       31.37       42.35      7.09 o
   9  11   6        7.21        3.27      8.18 o
   0  12   6      746.37      733.81     23.99 o
   2  12   6      268.37      237.73      7.33 o
   4  12   6      132.75      120.48      8.07 o
   6  12   6        3.46        5.45      7.09 o
   8  12   6        0.67        5.45      5.40 o
  10  12   6        0.65        4.87      6.52 o
   1  13   6       61.15       59.55      6.33 o
   3  13   6       49.74       45.60      4.32 o
   5  13   6       67.39       65.88      6.94 o
   7  13   6        5.52        2.18      4.63 o
   9  13   6       18.45       27.71      6.94 o
   0  14   6      210.86      214.85      8.48 o
   2  14   6      264.97      269.92      8.14 o
   4  14   6       53.70       70.27      6.52 o
   6  14   6       28.48       27.07      9.81 o
   8  14   6        6.48        5.45      5.40 o
  10  14   6        3.73        6.00      6.17 o
   1  15   6       54.02       46.38      5.00 o
   3  15   6      127.70      116.10      5.60 o
   5  15   6      137.14      126.34     10.90 o
   7  15   6       37.69       35.70      6.52 o
   9  15   6        0.69        2.33      6.00 o
   0  16   6      429.66      433.97     12.34 o
   2  16   6      233.13      254.21      7.50 o
   4  16   6       68.81       69.18      9.37 o
   6  16   6       20.87       14.17      5.45 o
   8  16   6        0.14       12.94     10.36 o
   1  17   6       34.51       31.93      3.96 o
   3  17   6       29.79       20.61      3.53 o
   5  17   6       13.58       15.43      3.96 o
   7  17   6       77.13       65.97      7.71 o
   9  17   6       11.63       16.61      6.52 o
   0  18   6      122.07      115.58      9.81 o
   2  18   6       54.03       50.77      5.80 o
   4  18   6       10.97       11.94      3.96 o
   6  18   6        5.14        3.63      3.78 o
   8  18   6        3.76        6.00      5.40 o
   1  19   6       78.30       78.52      6.17 o
   3  19   6       60.32       63.40      4.59 o
   5  19   6        5.04        3.27      3.53 o
   7  19   6       86.13       91.56      9.77 o
   9  19   6       18.85       23.70      7.29 o
   0  20   6      178.50      161.37     10.90 o
   2  20   6      146.48      134.46      7.29 o
   4  20   6       64.40       55.44      4.96 o
   6  20   6       50.03       42.84      5.22 o
   8  20   6        4.54        7.27      4.41 o
   1  21   6       67.12       80.82      6.17 o
   3  21   6      181.05      190.81      8.84 o
   5  21   6       45.99       46.86      5.08 o
   7  21   6       44.71       54.02      5.85 o
   9  21   6       25.82       34.75     12.54 o
   0  22   6      122.33      101.40      9.81 o
   2  22   6       32.08       37.95      4.97 o
   4  22   6       12.41        9.81      4.63 o
   6  22   6       66.66       61.68      5.85 o
   8  22   6       13.19        8.72      5.04 o
   1  23   6       37.79       33.26      4.63 o
   3  23   6      113.41      107.15     12.54 o
   5  23   6       67.17       58.75      7.29 o
   7  23   6        0.31        2.12      4.16 o
   9  23   6        2.76        8.27      7.63 o
   0  24   6       45.11       58.88      7.63 o
   2  24   6      122.78      127.80      7.71 o
   4  24   6       42.26       40.61      4.96 o
   6  24   6       31.33       26.25      6.52 o
   8  24   6       22.55       22.20      5.43 o
   1  25   6        3.16        1.94      3.41 o
   3  25   6       11.10       18.54      4.63 o
   5  25   6        3.17       13.24      5.23 o
   7  25   6        5.36        5.45      4.97 o
   0  26   6       10.87       21.81      6.54 o
   2  26   6       30.54       24.66     10.36 o
   4  26   6       27.44       31.78      7.23 o
   6  26   6       16.54        8.72      5.40 o
   8  26   6       10.34        9.81      8.72 o
   1  27   6       18.65       25.13      4.63 o
   3  27   6       44.53       41.99      5.40 o
   5  27   6       26.81       23.63      5.74 o
   7  27   6        3.66        1.93      4.97 o
   0  28   6       27.63       22.90      6.54 o
   2  28   6        9.37        6.15      4.36 o
   4  28   6       16.03       11.58      6.58 o
   6  28   6        0.46        7.09      5.40 o
   8  28   6        2.38        3.27      8.72 o
   1  29   6       48.77       47.98      5.40 o
   3  29   6       29.91       39.14      5.74 o
   5  29   6        6.92       14.17      5.40 o
   7  29   6        4.38        5.96      5.74 o
   0  30   6       51.59       59.97      8.72 o
   2  30   6       15.56       16.90      4.63 o
   4  30   6       17.99       23.01      4.41 o
   6  30   6        3.95        3.77      4.97 o
   1  31   6       15.86       14.17      4.63 o
   3  31   6        6.71       -0.59      6.54 o
   5  31   6        3.51        8.72      5.40 o
   7  31   6        0.72        8.72      8.72 o
   0  32   6       18.02       11.99      6.54 o
   2  32   6       18.71       20.02      4.97 o
   4  32   6       21.58       23.77      4.80 o
   6  32   6        0.84        3.19      4.97 o
   1  33   6       17.32       20.17      5.40 o
   3  33   6       23.28       17.99      5.40 o
   5  33   6        4.88        5.79      4.97 o
   7  33   6       14.27       26.17      9.81 o
   0  34   6       34.36       27.26      7.63 o
   2  34   6       20.66       26.99      5.40 o
   4  34   6       12.38        3.60      3.96 o
   6  34   6        5.91       16.90      6.17 o
   1  35   6       16.16       21.81      5.40 o
   3  35   6       21.77       23.00      5.40 o
   5  35   6        2.44        5.45      5.40 o
   0  36   6       27.25       38.16      8.72 o
   2  36   6        2.52        2.73      4.63 o
   4  36   6        5.75        8.19      8.35 o
   6  36   6       33.82       38.16     10.90 o
   1  37   6        2.48        0.00      4.63 o
   3  37   6        5.59       10.90      5.40 o
   5  37   6        4.29        7.63      8.72 o
   0  38   6       15.46       26.17      8.72 o
   2  38   6        6.65        6.37      4.97 o
   4  38   6        0.16       -3.38      3.96 o
   1  39   6        0.99       -3.27      4.63 o
   3  39   6        5.96        6.70      6.54 o
   5  39   6        3.27       11.99      9.81 o
   0  40   6       16.93       19.63      8.72 o
   2  40   6       12.61       13.08      5.40 o
   4  40   6        7.52       11.59     11.99 o
   1  41   6        1.96        1.43      4.97 o
   3  41   6       13.64       22.90      8.72 o
   0  42   6        3.48        4.36      7.63 o
   2  42   6        2.09       -4.97      4.97 o
   1  43   6        0.16        0.55      5.40 o
   3  43   6        0.25       -5.45      7.63 o
   2  44   6        0.30        3.27      7.63 o
   2   1   7       43.50       33.12      5.74 o
   4   1   7       50.49       58.38      6.94 o
   6   1   7       19.21       23.25      8.18 o
   8   1   7       32.71       48.38      9.27 o
   3   2   7      205.78      221.68     25.08 o
   5   2   7      223.89      246.19     11.93 o
   7   2   7       54.52       57.20      8.07 o
   9   2   7        2.56        0.71      6.54 o
   2   3   7       19.73        8.72      6.54 o
   4   3   7      158.87      156.78      9.61 o
   6   3   7       48.13       41.55      6.94 o
   8   3   7        1.58        6.54      6.17 o
   3   4   7       20.55       27.04      5.45 o
   5   4   7        1.56        0.59      6.54 o
   7   4   7        1.83        7.09      5.40 o
   9   4   7        3.72        5.96      6.52 o
   2   5   7      103.91       92.68      9.81 o
   4   5   7       35.53       38.26      6.17 o
   6   5   7       36.17       36.41      6.52 o
   8   5   7       13.16        8.72      9.27 o
   1   6   7        2.36        8.72      3.85 o
   3   6   7       48.94       69.76      6.94 o
   5   6   7        3.78        1.09      4.63 o
   7   6   7       18.35       16.36      6.17 o
   9   6   7        4.56       10.30     15.27 o
   2   7   7       18.74       19.63      6.54 o
   4   7   7        5.65        3.27      4.63 o
   6   7   7        1.37        3.52      4.97 o
   8   7   7        8.39       12.19     15.27 o
   1   8   7      194.17      225.92      7.50 o
   3   8   7       20.22       17.99      5.40 o
   5   8   7        6.43       -1.09      7.63 o
   7   8   7        2.45        3.27      9.81 o
   9   8   7        5.37       17.45      6.94 o
   2   9   7       33.67       30.91      4.97 o
   4   9   7       17.53       33.55      5.74 o
   6   9   7       18.62       22.35      6.17 o
   8   9   7        8.99       14.69      6.52 o
   1  10   7      104.43      104.50      5.43 o
   3  10   7       29.74       23.96      5.40 o
   5  10   7       11.20       16.90      5.40 o
   7  10   7        0.46       -2.18      5.45 o
   9  10   7        6.57       26.17      7.71 o
   2  11   7       22.35       32.58      4.97 o
   4  11   7        9.66        7.63      4.63 o
   6  11   7        1.98        7.80      4.97 o
   8  11   7       16.57       18.54      9.27 o
   1  12   7       25.70       27.30      4.12 o
   3  12   7        2.77        1.67      3.32 o
   5  12   7       12.85       12.54      5.40 o
   7  12   7       14.47       25.21      6.17 o
   2  13   7       19.03       11.99      3.85 o
   4  13   7        0.73        3.12      3.67 o
   6  13   7        0.33       -4.36      4.63 o
   8  13   7        7.75       12.54      6.17 o
   1  14   7       16.83       12.11      3.15 o
   3  14   7        8.69        6.54      4.63 o
   5  14   7       15.23       16.90      5.40 o
   7  14   7       11.43        1.64      8.18 o
   2  15   7        4.11        8.72      4.36 o
   4  15   7        9.31        3.38      7.22 o
   6  15   7        1.34        0.84     10.36 o
   8  15   7       11.33       12.54      6.17 o
   1  16   7        2.45        0.55      3.08 o
   3  16   7       12.33       20.59      4.97 o
   5  16   7       32.15       38.11      5.22 o
   7  16   7        1.17       -4.97      4.97 o
   2  17   7       62.11       55.61      8.72 o
   4  17   7       28.26       39.60      4.96 o
   6  17   7        7.08       10.20      4.32 o
   8  17   7        0.28        0.44      5.74 o
   1  18   7        2.89        3.93      7.63 o
   3  18   7       73.80       89.41     10.90 o
   5  18   7        0.99        8.72      4.16 o
   7  18   7        0.66        1.82      4.41 o
   2  19   7       46.10       49.71      6.54 o
   4  19   7       17.99       23.27      5.74 o
   6  19   7        1.91        3.44      4.16 o
   8  19   7        1.45        2.76      7.63 o
   1  20   7        3.12        3.27      3.85 o
   3  20   7       58.69       76.33      9.81 o
   5  20   7       14.49       11.78      5.74 o
   7  20   7        3.10        0.36      4.41 o
   2  21   7        8.51       11.70      4.19 o
   4  21   7       22.17       27.39      6.17 o
   6  21   7        1.07       -1.34      4.97 o
   8  21   7        3.34       -7.63      7.63 o
   1  22   7       29.64       32.62      4.97 o
   3  22   7       25.21       31.62      7.63 o
   5  22   7        3.26        2.68      7.63 o
   7  22   7       13.17       14.17      9.81 o
   2  23   7        7.25       16.36      4.63 o
   4  23   7       24.10       20.86      5.74 o
   6  23   7       16.94       18.90      5.74 o
   1  24   7       30.91       41.26      5.74 o
   3  24   7        3.48       14.17      6.54 o
   5  24   7       28.93       37.07      6.81 o
   7  24   7       11.88       23.99      9.81 o
   2  25   7        2.75        9.42      4.36 o
   4  25   7        0.85       -4.63      4.63 o
   6  25   7       14.48       -1.64      5.40 o
   1  26   7       15.82       19.63      4.63 o
   3  26   7       21.97       16.36      7.63 o
   5  26   7        7.61       15.27      5.74 o
   7  26   7       10.14        4.36      8.72 o
   2  27   7       20.42       26.58      5.40 o
   4  27   7        0.48       -1.34      8.18 o
   6  27   7       21.75       30.97      6.81 o
   1  28   7       14.61        9.81      4.63 o
   3  28   7        2.06        9.81      7.63 o
   5  28   7        2.19       11.12      5.74 o
   2  29   7       22.65       23.28      5.40 o
   4  29   7        1.18       -2.01      4.97 o
   6  29   7       16.04       28.35     10.90 o
   1  30   7        7.95        9.73      4.97 o
   3  30   7       25.54       33.80      8.72 o
   5  30   7        0.29        8.29      5.74 o
   2  31   7       27.89       28.35      7.09 o
   4  31   7        0.01        2.18      5.45 o
   1  32   7       16.98       20.57      5.74 o
   3  32   7       27.83       35.98      8.72 o
   5  32   7        8.74       22.90     10.90 o
   2  33   7       21.90       24.53      6.17 o
   4  33   7       26.23       29.84      7.29 o
   1  34   7       24.24       38.08     13.63 o
   3  34   7       21.47       26.17      8.72 o
   2  35   7        6.62        9.27      6.00 o
   4  35   7        3.52       13.08      8.72 o
   1  36   7       34.67       45.53      8.72 o
   3  36   7       32.83       27.26      8.72 o
   2  37   7       22.31       22.51      6.54 o
   1  38   7       13.37       19.69      6.02 o
   2   0   8       23.27       30.53      8.72 o
   4   0   8       58.46       62.15     10.90 o
   6   0   8       12.17        9.81      7.63 o
   3   1   8       34.19       33.44     14.72 o
   5   1   8       17.75       17.56      9.27 o
   7   1   8       28.08       26.46      7.29 o
   2   2   8       11.62       14.17      5.40 o
   4   2   8        7.33       10.75      5.23 o
   6   2   8        2.36        3.42      6.00 o
   1   3   8       14.35       21.81      7.63 o
   3   3   8        5.82        1.26      4.97 o
   5   3   8       18.56       18.54      6.17 o
   7   3   8       40.06       61.55      8.48 o
   2   4   8       40.59       28.16      6.17 o
   4   4   8       27.49       30.07      6.17 o
   6   4   8       36.83       37.68      7.29 o
   1   5   8        8.82        0.00      3.85 o
   3   5   8       27.18       39.25      6.94 o
   5   5   8       15.65       16.36      8.72 o
   7   5   8        0.13       12.54      6.17 o
   2   6   8        2.69        2.68      4.19 o
   4   6   8        1.58       -4.63      4.63 o
   6   6   8        8.67       20.72      6.17 o
   1   7   8        9.08        7.93      4.19 o
   3   7   8        0.95        1.09      4.63 o
   5   7   8       27.64       27.86      6.52 o
   7   7   8        8.06        8.79      6.52 o
   2   8   8       30.32       35.93      7.09 o
   4   8   8        0.29       -4.63      4.63 o
   6   8   8        6.31       -5.40      5.40 o
   1   9   8       12.53       14.93      4.97 o
   3   9   8       25.65       24.70      4.80 o
   5   9   8        7.62       20.17      6.17 o
   7   9   8       13.82       19.63      6.94 o
   0  10   8       34.52       32.71      7.63 o
   2  10   8       31.71       32.06      5.74 o
   4  10   8       20.13       27.76      6.52 o
   6  10   8        5.27       10.36      9.27 o
   1  11   8       17.74       18.79      4.97 o
   3  11   8       30.14       32.02      5.04 o
   5  11   8        7.53       14.17      6.17 o
   7  11   8        2.33       -4.94      5.74 o
   2  12   8        7.35       15.52      9.27 o
   4  12   8        2.90        3.10      4.16 o
   6  12   8       15.82       18.60      8.18 o
   1  13   8        1.24       -4.36      5.45 o
   3  13   8        0.85        4.20      3.96 o
   5  13   8        2.60       10.43      4.59 o
   7  13   8        2.29        1.80      6.54 o
   2  14   8       20.94       18.54      7.63 o
   4  14   8       25.17       35.18      5.60 o
   6  14   8       14.05       13.00      6.44 o
   1  15   8        1.87        9.81      6.54 o
   3  15   8       24.30       23.89      6.02 o
   5  15   8       17.57       21.76      7.18 o
   2  16   8        9.82       20.72      7.63 o
   4  16   8       11.73       19.78      7.63 o
   6  16   8        2.82       11.24      5.22 o
   1  17   8        4.93       20.72      6.54 o
   3  17   8        4.10        1.34      4.97 o
   5  17   8        5.38        4.91      5.40 o
   0  18   8        1.27       -5.45      5.45 o
   2  18   8        0.98       -3.27      6.54 o
   4  18   8        3.94       14.25      5.74 o
   6  18   8        1.96       11.99      8.72 o
   1  19   8        9.09       11.99      6.54 o
   3  19   8       18.32       21.74      6.02 o
   5  19   8        5.28        2.73      6.00 o
   0  20   8       47.99       62.15      8.72 o
   2  20   8       23.51       21.81      7.63 o
   4  20   8       17.02       22.73      9.81 o
   6  20   8        6.56       14.17      9.81 o
   1  21   8        1.85       17.45      7.63 o
   3  21   8        7.42       -0.55      6.00 o
   5  21   8       17.42       22.77      6.52 o
   0  22   8       15.71        8.72      6.54 o
   2  22   8       16.52       14.17      7.63 o
   4  22   8        5.29        6.85      5.45 o
   1  23   8        6.60        3.27      6.54 o
   3  23   8        3.91        8.72      7.63 o
   5  23   8        3.05        7.63      8.72 o
   0  24   8       35.81       22.90      7.63 o
   2  24   8       31.46       22.90      8.72 o
   4  24   8        4.55       -1.17      8.18 o
   1  25   8        0.89       -1.09      6.54 o
   3  25   8        3.42        6.54      7.63 o
   0  26   8       15.48       29.44      8.72 o
   2  26   8        8.97       14.17      7.63 o
   4  26   8        0.40        3.12      5.23 o
   1  27   8        4.09        8.72      7.63 o
   3  27   8       10.79       -4.36      6.54 o
   0  28   8       37.75       51.25      9.81 o
   2  28   8        7.17       -1.09      7.63 o
   1  29   8        3.47       13.08      8.72 o
   0  30   8       97.32      130.84     13.08 o
   2  30   8       26.89       46.89      9.81 o
   1  31   8        2.17       10.90      8.72 o
   0  32   8        7.49       18.54      8.72 o
   2   1   9       44.52       53.55      8.07 o
   4   1   9        1.94        4.14      5.74 o
   1   2   9       23.87       23.99      6.94 o
   3   2   9        3.61       10.36      6.17 o
   5   2   9        0.13       -2.73      6.17 o
   2   3   9        4.38       12.76      6.52 o
   4   3   9        4.81        0.94     10.36 o
   1   4   9       24.38       33.80      9.81 o
   3   4   9       44.53       55.20      8.48 o
   2   5   9        5.24       11.45      6.17 o
   4   5   9        0.36        2.18      6.17 o
   1   6   9        5.58       16.36      8.72 o
   3   6   9        7.68        8.28      4.80 o
   2   7   9        6.22        3.82      5.40 o
   4   7   9        6.28       12.46      4.96 o
   3   8   9        0.24        0.36      4.41 o
   2   9   9        0.38       -6.54      7.63 o
   4   9   9        1.74        7.16      5.51 o
   3  10   9        3.51        1.40      5.23 o
   2  11   9        4.19       -1.09      7.63 o
   4  11   9        6.88       12.74      6.02 o
   3  12   9        1.94        4.36      8.18 o
   4  13   9        6.07       -2.18      5.40 o
   3  14   9        4.83        5.45      5.74 o
   3  16   9        2.50       11.19      5.74 o
   2  17   9        1.61        5.45      7.63 o
   2  19   9        0.82        7.63      7.63 o
 
